# Supplementary material for: A topographic atlas defines developmental origins of cell heterogeneity in the human embryonic lung
Source: Nat Cell Biol. 2023 Jan 16;25(2):351–65. doi: 10.1038/s41556-022-01064-x (PMC9928586; doi:10.1038/s41556-022-01064-x)
Supplement: Supplementary file 4 — Supplementary Table 1. Summarizing tables showing: (1) the overview of the analysed scRNA-seq datasets from all donors, (2–12) the results of the differential expression analyses with MAST between the clusters of the indicated datasets, (13–23) the plotted genes in the specified figures, (24–27) the results of GO analyses of the indicated cell clusters and (28–31) the sequences and fluorophores of the HybISS and SCRINSHOT probes. [file 41556_2022_1064_MOESM4_ESM.xlsx]

## Sheet: Contents
Sheet	Description
1	Overview of scRNA-Seq datasets
2	Clusters annotations
3	Differentially expressed genes (DEGs) in the 5 main cell categories
4	DEGs in mesenchymal clusters
5	DEGs in fibroblast clusters (mesenchymal clusters -4, -5, -9, -10, -16)
6	DEGs in neuronal clusters
7	DEGs in epithelial clusters
8	96 basaloid cell markers that have been used to calculate aggregated scores of activated epithelium
9	DEGs in epithelial neuroendocrine clusters
10	DEGs in immune and megakaryocyte cell clusters of Supplementary Note 1
11	DEGs in endothelial clusters
12	DEGs in arterial endothelial clusters
13	Genes in the plots of Extended Data Figure 2
14	Genes in the plots of Extended Data Figure 3
15	Genes in the plots of Extended Data Figure 4
16	Genes in the plots of Extended Data Figure 5
17	Genes in the plots of Extended Data Figure 6
18	Genes in the plots of Figure 5
19	Genes in the plots of Extended Data Figure 7
20	Genes in the plots of Extended Data Figure 8
21	Genes in the plots of Extended Data Figure 9
22	Genes in the plots of Supplementary Note 1 Figure 1
23	Genes in the plots of Supplementary Note 1 Figure 2
24	Gene ontology (GO) analysis results of ciliated cells versus all other epithelial cells. Results are shown in Extended Data Figure 9I
25	Gene ontology (GO) analysis results of epithelial cluster-4 against epithelial cluster-0. Results are shown in Extended Data Figure 9J
26	Gene ontology (GO) analysis results of epithelial cluster-12 (NE2) against epithelial cluster-11 (NE1). Results are shown in Extended Data Figure 9O
27	Gene ontology (GO) analysis results of epithelial cluster-11 (NE1) against epithelial cluster-12 (NE2). Results are shown in Extended Data Figure 9P
28	HybISS Padlock probes
29	HybISS L-bridge probes
30	HybISS Detection oligos
31	SCRINSHOT padlock probes and detection oligos

## Sheet: 1.Overview_of_scRNA-Seq_data
	sequencing	replicates	donor	gender	stage	chemistry	All_cells	nFeatures	MT_thrs	filtered_cells
	10X180	1	donor1	female	w5	v3	6500	"3500-8500"	0.1	3460
	10x303	2	donor2	female	w5.5	v3	6860	"3500-8500"	0.1	4576
	10X151	1	donor3	female	w6	v2	6426	"1800-4500"	0.025	4884
	10X289	2	donor4	male	w6	v3	19928	"2500-7000"	0.1	11493
	10x299_1	2	donor5	female	w7	v3	18335	"3000-8000"	0.1	11787
	10x299_2	2	donor6	female	w7	v3	18773	"3500-9000"	0.1	11730
	10X158	1	donor7	female	w8	v2	5595	"2000-4500"	0.05	4356
	10X140	1	donor8	female	w8.5	v2	10266	"1500-4000"	0.05	5557
	10X166	1	donor9	male	w8.5	v3	8082	"3500-8000"	0.1	5593
	10X285	2	donor10	female	w10	v3	9297	"2500-6000"	0.1	3781
	10x272	4	donor11	male	w11.5	v3	39827	"3000-6000"	0.1	15845
	10X274	2	donor12	female	w11.5	v3	12058	"2500-6000"	0.1	7046
	10X189	2	donor13	male	w12	v3	13946	"3000-7000"	0.1	8340
	10X263	3	donor14	male	w12	v3	21612	"2500-7000"	0.1	13514
	10X214	2	donor15	female	w13	v3	9279	"2000-6000"	0.1	6579
	10X247	4	donor16	male	w13	v3	21795	"2000-6500"	0.1	16314
	10X253	6	donor17	male	w14	v3	40276	"2500-7500"	0.1	24300
	10X256	1	donor17	male	w14	v3	6187	"2500-7000"	0.1	4081
						Total	275042			163236

## Sheet: 2. Cluster_annotations
indiv_cluster	indiv_annotation
endo_cl0	endo_immature1_(0)
endo_cl1	endo_immature2_(1)
endo_cl2	endo_capillary_(2)
endo_cl3	endo_proliferating3_(3)
endo_cl4	endo_immature_venous_(4)
endo_cl5	endo_immature4_(5)
endo_cl6	endo_immature_arterial2_(6)
endo_cl7	endo_lymphatic_(7)
endo_cl8	endo_bronchial_(8)
endo_cl9	endo_arterial_(9)
endo_cl10	endo_proliferating1_(10)
endo_cl11	endo_immature3_(11)
endo_cl12	endo_immature_arterial1_(12)
endo_cl13	endo_venous_(13)
endo_cl14	endo_proliferating2_(14)
epi_cl0	epi_proximal_secretory_(0)
epi_cl1	epi_intermediate_(1)
epi_cl2	epi_SOX9^high_Etv5^medium_distal_(2)
epi_cl3	epi_CTGF^high_distal_(3)
epi_cl4	epi_proximal_progenitor2_(4)
epi_cl5	epi_proliferating3_(5)
epi_cl6	epi_proximal_progenitor1_(6)
epi_cl7	epi_NE_progenitor_(7)
epi_cl8	epi_proliferating1_(8)
epi_cl9	epi_SFTPC^high_distal_(9)
epi_cl10	epi_SOX9^high_Etv5^high_distal_(10)
epi_cl11	epi_neuroendocrine1[NE1]_(11)
epi_cl12	epi_neuroendocrine2[NE2]_(12)
epi_cl13	epi_proliferating2_(13)
epi_cl14	epi_ciliated_(14)
immune_cl0	im_immature_macrophage2_(0)
immune_cl1	im_natural_killer_[NK]_(1)
immune_cl2	im_immature_macrophage1_(2)
immune_cl3	im_myeloid_progenitor2_(3)
immune_cl4	im_immature_monocyte2_(4)
immune_cl5	im_migrating_dendritic_(5)
immune_cl6	im_myeloid_progenitor1_(6)
immune_cl7	im_lymphoid_progenitor_(7)
immune_cl8	im_proliferating_myeloid_(8)
immune_cl9	im_neutrophils_(9)
immune_cl10	im_immature_monocyte1_(10)
immune_cl11	im_dendritic_(11)
immune_cl12	im_ILC3_(12)
immune_cl13	im_myeloid_progenitor3_(13)
immune_cl14	im_monocyte_(14)
immune_cl15	im_B_cell_(15)
immune_cl16	im_macrophage_(16)
immune_cl17	im_megakaryocyte2_(17)
immune_cl18	im_mast/basophil_(18)
immune_cl19	im_conventional_dendritic_(19)
immune_cl20	im_megakaryocyte1_(20)
immune_cl21	im_ILC2_(21)
mes_cl0	mes_immature1_(0)
mes_cl1	mes_immature4_(1)
mes_cl2	mes_immature2_(2)
mes_cl3	mes_proliferating1_(3)
mes_cl4	mes_immature_fibroblast_(4)
mes_cl5	mes_immature_arw_fibro_(5)
mes_cl6	mes_immature5_(6)
mes_cl7	mes_proliferating3_(7)
mes_cl8	mes_immature_ASM1_(8)
mes_cl9	mes_immature_adventitial_fibro_(9)
mes_cl10	mes_adventitial_fibro_(10)
mes_cl11	mes_proliferating2_(11)
mes_cl12	mes_immature_ASM2_(12)
mes_cl13	mes_ASM_(13)
mes_cl14	mes_pericyte-VSM_(14)
mes_cl15	mes_proliferating1_(15)
mes_cl16	mes_arw_fibro_(16)
mes_cl17	mes_immature3_(17)
mes_cl18	mes_chondroblast_(18)
mes_cl19	mes_mesothelial_(19)
mes_cl20	mes_proliferating_SM_(20)
neuronal_cl0	neuro_transitioning_SCP_(0)
neuronal_cl1	neuro_proliferating_SCP1_(1)
neuronal_cl2	neuro_immature_neuronal_(2)
neuronal_cl3	neuro_pre_neuronal_(3)
neuronal_cl4	neuro_SCP_(4)
neuronal_cl5	neuro_proliferating_SCP2_(5)
neuronal_cl6	neuro_neuronal_(6)
neuronal_cl7	neuro_proliferating_SCP3_(7)
neuronal_NA	neuro_NA
erythro	erythro
doublet	doublet

## Sheet: 3. DEGs_in_main_categories
p_val	avg_log2FC	pct.1	pct.2	p_val_adj	cluster	gene	Dpct
5.15328e-54	2.48801	0.922	0.034	1.31584e-49	epithelial	SFTA3	0.888
4.55812e-52	2.18622	0.861	0.044	1.16387e-47	epithelial	FREM2	0.817
2.03485e-50	1.27736	0.827	0.058	5.19578e-46	epithelial	CXADR	0.769
2.83043e-50	2.27644	0.889	0.055	7.22722e-46	epithelial	KRT19	0.834
2.19784e-49	2.50763	0.955	0.118	5.61196e-45	epithelial	EPCAM	0.837
5.4731e-49	1.70497	0.892	0.062	1.3975e-44	epithelial	CRNDE	0.83
3.97546e-48	1.76748	0.853	0.018	1.01509e-43	epithelial	NKX2-1	0.835
6.01426e-48	2.08726	0.9	0.104	1.53568e-43	epithelial	PPP1R9A	0.796
8.95167e-48	2.59073	0.907	0.059	2.28572e-43	epithelial	CPM	0.848
1.63079e-46	1.97397	0.859	0.047	4.16405e-42	epithelial	SHANK2	0.812
8.80227e-46	1.50229	0.842	0.017	2.24757e-41	epithelial	CDH1	0.825
1.3742e-45	1.61272	0.79	0.012	3.50888e-41	epithelial	GRHL2	0.778
3.99318e-45	1.6807	0.814	0.027	1.01962e-40	epithelial	CLDN4	0.787
1.90196e-44	1.64668	0.826	0.039	4.85646e-40	epithelial	IRX2	0.787
3.13814e-43	1.6918	0.903	0.217	8.01292e-39	epithelial	TSPAN13	0.686
8.14635e-43	1.80408	0.906	0.255	2.08009e-38	epithelial	PATJ	0.651
5.59242e-42	1.24264	0.792	0.064	1.42797e-37	epithelial	RBM47	0.728
9.2319e-42	1.3814	0.794	0.02	2.35727e-37	epithelial	MAP7	0.774
3.84675e-41	3.34276	0.815	0.229	9.8223e-37	epithelial	GPC5	0.586
1.89309e-40	1.76653	0.828	0.087	4.83382e-36	epithelial	TTC6	0.741
2.24198e-40	1.33927	0.741	0.012	5.72468e-36	epithelial	CLDN3	0.729
2.33529e-40	1.73211	0.811	0.084	5.96294e-36	epithelial	CD24	0.727
2.45409e-40	1.36488	0.767	0.022	6.26627e-36	epithelial	CLDN6	0.745
3.97746e-40	1.73257	0.741	0.014	1.0156e-35	epithelial	CLIC6	0.727
9.47698e-40	1.26054	0.775	0.019	2.41985e-35	epithelial	MAL2	0.756
6.97267e-38	1.47998	0.732	0.026	1.7804e-33	epithelial	ELF3	0.706
8.82613e-38	1.83544	0.823	0.154	2.25367e-33	epithelial	MACROD2	0.669
1.27427e-37	1.55789	0.832	0.11	3.25373e-33	epithelial	GRB14	0.722
2.96756e-37	2.09433	0.807	0.017	7.57737e-33	epithelial	DCDC2	0.79
3.05954e-37	1.95051	0.912	0.336	7.81223e-33	epithelial	CLU	0.576
3.33225e-37	1.65444	0.757	0.042	8.50858e-33	epithelial	FAM160A1	0.715
5.7733e-37	0.936391	0.648	0.018	1.47416e-32	epithelial	IRX3	0.63
1.13994e-36	1.1335	0.729	0.058	2.91072e-32	epithelial	SLC38A1	0.671
2.55357e-36	0.91553	0.682	0.02	6.52028e-32	epithelial	HOOK1	0.662
5.40162e-36	1.60152	0.763	0.035	1.37925e-31	epithelial	ADGRV1	0.728
6.5119e-36	1.22039	0.703	0.068	1.66275e-31	epithelial	SEL1L3	0.635
1.30118e-35	0.977827	0.719	0.048	3.32243e-31	epithelial	TSTD1	0.671
1.78285e-35	1.6369	0.821	0.142	4.55234e-31	epithelial	UNC13B	0.679
6.39729e-35	1.49216	0.892	0.222	1.63348e-30	epithelial	IGFBP2	0.67
2.67187e-34	2.5916	0.73	0.031	6.82235e-30	epithelial	CTNND2	0.699
3.78087e-34	1.25589	0.717	0.057	9.65408e-30	epithelial	TPD52L1	0.66
1.7006e-33	1.94262	0.954	0.454	4.34232e-29	epithelial	MAGI1	0.5
1.892e-33	1.34533	0.759	0.109	4.83103e-29	epithelial	WWC1	0.65
4.01076e-33	1.55591	0.653	0.012	1.02411e-28	epithelial	MACC1	0.641
5.93764e-33	2.09217	0.898	0.228	1.51612e-28	epithelial	LMO7	0.67
6.25827e-33	1.55403	0.869	0.204	1.59799e-28	epithelial	KRT8	0.665
6.32687e-33	1.47736	0.826	0.193	1.6155e-28	epithelial	KRT18	0.633
1.01749e-32	1.85947	0.748	0.073	2.59807e-28	epithelial	CCSER1	0.675
1.60211e-32	1.24172	0.634	0.018	4.09082e-28	epithelial	PLCH1	0.616
2.64502e-32	0.773222	0.636	0.013	6.75379e-28	epithelial	RAB25	0.623
4.70576e-32	1.19763	0.711	0.057	1.20157e-27	epithelial	MPP7	0.654
2.82202e-31	0.852479	0.595	0.03	7.20574e-27	epithelial	TC2N	0.565
2.90571e-31	1.73246	0.902	0.328	7.41943e-27	epithelial	CKB	0.574
7.07795e-31	1.18483	0.7	0.068	1.80728e-26	epithelial	PRDM16	0.632
8.15959e-31	2.18507	0.938	0.622	2.08347e-26	epithelial	NEDD4L	0.316
8.21108e-31	1.13459	0.739	0.042	2.09662e-26	epithelial	PERP	0.697
1.93266e-30	1.32763	0.63	0.007	4.93486e-26	epithelial	PKHD1	0.623
2.3627e-30	0.815491	0.628	0.008	6.03291e-26	epithelial	FOXA1	0.62
2.4183e-30	1.24884	0.754	0.091	6.1749e-26	epithelial	DSP	0.663
3.04398e-30	1.42588	0.75	0.07	7.77249e-26	epithelial	ANXA3	0.68
3.8665e-30	1.4461	0.613	0.013	9.87273e-26	epithelial	SOX2	0.6
7.09632e-30	0.917446	0.603	0.01	1.81197e-25	epithelial	IRX1	0.593
9.75364e-30	1.82416	0.809	0.14	2.49049e-25	epithelial	FRY	0.669
1.0553e-29	1.81423	0.929	0.748	2.69459e-25	epithelial	UTRN	0.181
1.07726e-29	0.87148	0.655	0.007	2.75069e-25	epithelial	ESRP1	0.648
1.30347e-29	0.720766	0.559	0.017	3.32828e-25	epithelial	LAMB3	0.542
1.50009e-29	0.811571	0.606	0.021	3.83033e-25	epithelial	MYO5C	0.585
3.55638e-29	0.910282	0.669	0.043	9.08085e-25	epithelial	SLC44A3	0.626
3.78723e-29	1.47624	0.913	0.537	9.67032e-25	epithelial	CYB5A	0.376
3.90092e-29	1.34913	0.685	0.058	9.9606e-25	epithelial	PARD6B	0.627
4.77823e-29	0.67946	0.61	0.052	1.22007e-24	epithelial	LLGL2	0.558
5.76019e-29	0.856991	0.587	0.077	1.47081e-24	epithelial	IKZF2	0.51
1.2739e-28	1.32842	0.637	0.034	3.25277e-24	epithelial	LAMA3	0.603
1.42574e-28	0.797149	0.591	0.008	3.64049e-24	epithelial	PRSS8	0.583
1.42574e-28	0.678304	0.547	0.007	3.64049e-24	epithelial	C5orf38	0.54
4.12642e-28	0.992539	0.784	0.131	1.05364e-23	epithelial	PTPRF	0.653
5.64082e-28	1.72523	0.946	0.618	1.44033e-23	epithelial	CADM1	0.328
6.51443e-28	1.12598	0.735	0.059	1.66339e-23	epithelial	WFDC2	0.676
7.11078e-28	0.922043	0.624	0.029	1.81567e-23	epithelial	GSAP	0.595
7.45622e-28	1.81366	0.613	0.044	1.90387e-23	epithelial	ERBB4	0.569
9.85467e-28	0.982316	0.7	0.118	2.51629e-23	epithelial	DANT2	0.582
1.14903e-27	2.24578	0.823	0.205	2.93393e-23	epithelial	DMD	0.618
1.26524e-27	0.985915	0.579	0.032	3.23065e-23	epithelial	CELSR1	0.547
1.48423e-27	0.822218	0.662	0.088	3.78982e-23	epithelial	COL2A1	0.574
1.67105e-27	3.22779	0.652	0.09	4.26686e-23	epithelial	ADAMTSL1	0.562
1.72861e-27	1.32069	0.987	0.86	4.41384e-23	epithelial	FOXP1	0.127
5.62171e-27	1.3865	0.794	0.13	1.43545e-22	epithelial	CRLF1	0.664
5.83809e-27	1.57059	0.887	0.533	1.4907e-22	epithelial	MAGI3	0.354
9.63894e-27	0.785663	0.566	0.016	2.46121e-22	epithelial	PPP1R14C	0.55
1.14853e-26	0.77082	0.486	0.019	2.93265e-22	epithelial	TPD52	0.467
1.29768e-26	1.23011	0.727	0.179	3.31349e-22	epithelial	SHROOM3	0.548
1.33622e-26	0.802311	0.728	0.199	3.41191e-22	epithelial	COL18A1	0.529
1.4775e-26	1.57404	0.847	0.211	3.77265e-22	epithelial	PAWR	0.636
1.50926e-26	1.34946	0.833	0.288	3.85373e-22	epithelial	HMGA1	0.545
3.02754e-26	1.81351	0.861	0.263	7.73052e-22	epithelial	ALCAM	0.598
3.41574e-26	1.05558	0.778	0.166	8.72175e-22	epithelial	SHTN1	0.612
5.20196e-26	0.958524	0.56	0.034	1.32827e-21	epithelial	ARFGEF3	0.526
5.87508e-26	1.64938	0.939	0.652	1.50014e-21	epithelial	LRBA	0.287
1.0054e-25	0.829086	0.618	0.01	2.5672e-21	epithelial	RGL3	0.608
1.40231e-25	0.696387	0.504	0.026	3.58066e-21	epithelial	MAP3K21	0.478
1.89409e-25	1.43117	0.652	0.121	4.83638e-21	epithelial	CTNNA3	0.531
2.15211e-25	1.56151	0.915	0.541	5.49521e-21	epithelial	KIAA1217	0.374
2.47151e-25	0.787158	0.569	0.032	6.31077e-21	epithelial	SLAIN1	0.537
6.35697e-25	1.75276	0.764	0.126	1.62319e-20	epithelial	GRIP1	0.638
7.98072e-25	1.42919	0.835	0.223	2.0378e-20	epithelial	DDAH1	0.612
1.18321e-24	1.14086	0.902	0.436	3.02121e-20	epithelial	CD47	0.466
2.0441e-24	0.852846	0.656	0.053	5.21939e-20	epithelial	ICA1	0.603
2.23459e-24	0.760556	0.555	0.009	5.70579e-20	epithelial	IRX5	0.546
2.25893e-24	1.77724	0.739	0.097	5.76795e-20	epithelial	P3H2	0.642
2.5298e-24	1.26231	0.806	0.175	6.45959e-20	epithelial	PLEKHG1	0.631
2.56334e-24	2.16522	0.835	0.344	6.54522e-20	epithelial	ATP11A	0.491
2.56709e-24	1.40999	0.838	0.238	6.5548e-20	epithelial	MGST1	0.6
3.01762e-24	1.13119	0.671	0.083	7.70518e-20	epithelial	CD55	0.588
4.36917e-24	1.10854	0.612	0.053	1.11562e-19	epithelial	GCNT2	0.559
5.37347e-24	1.52036	0.882	0.312	1.37206e-19	epithelial	SEMA3C	0.57
6.08027e-24	1.21565	0.82	0.323	1.55254e-19	epithelial	MYO6	0.497
1.27401e-23	1.02164	0.777	0.212	3.25306e-19	epithelial	PPP1R13B	0.565
1.93909e-23	1.55167	0.696	0.092	4.95126e-19	epithelial	FAM189A2	0.604
1.96902e-23	0.85698	0.508	0.045	5.0277e-19	epithelial	DOCK3	0.463
2.05684e-23	1.13473	0.826	0.388	5.25194e-19	epithelial	PLEKHA7	0.438
2.16199e-23	0.83133	0.662	0.098	5.52042e-19	epithelial	BEX2	0.564
2.29884e-23	0.877746	0.542	0.03	5.86986e-19	epithelial	ARHGEF28	0.512
2.57537e-23	1.74024	0.87	0.414	6.57596e-19	epithelial	FGFR2	0.456
4.09028e-23	1.28606	0.794	0.141	1.04441e-18	epithelial	FGD4	0.653
4.41837e-23	0.859595	0.68	0.02	1.12819e-18	epithelial	SPINT1	0.66
4.81795e-23	1.02163	0.708	0.093	1.23022e-18	epithelial	CD9	0.615
6.62175e-23	1.0136	0.756	0.217	1.6908e-18	epithelial	VPS13A	0.539
8.51131e-23	0.672047	0.605	0.054	2.17328e-18	epithelial	PRKCZ	0.551
9.3754e-23	0.484101	0.383	0.007	2.39391e-18	epithelial	ACADL	0.376
9.3754e-23	0.656991	0.471	0.022	2.39391e-18	epithelial	PLS1	0.449
9.3754e-23	0.558335	0.495	0.015	2.39391e-18	epithelial	EPS8L2	0.48
9.72872e-23	1.14492	0.792	0.269	2.48413e-18	epithelial	IGFBP7	0.523
1.51651e-22	1.18998	0.577	0.023	3.87225e-18	epithelial	KCNH8	0.554
1.83051e-22	0.962689	0.567	0.014	4.67402e-18	epithelial	S100A14	0.553
2.10458e-22	0.901836	0.528	0.034	5.37383e-18	epithelial	KIF5C	0.494
2.13244e-22	1.26339	0.956	0.841	5.44496e-18	epithelial	PTPRK	0.115
2.30996e-22	0.793072	0.633	0.108	5.89826e-18	epithelial	BAIAP2L1	0.525
2.80487e-22	1.19975	0.68	0.124	7.16194e-18	epithelial	RAB11FIP1	0.556
2.92731e-22	0.952338	0.535	0.022	7.47459e-18	epithelial	SH3GL2	0.513
3.03713e-22	1.0516	0.633	0.033	7.75501e-18	epithelial	EXPH5	0.6
3.19998e-22	0.756192	0.553	0.069	8.17084e-18	epithelial	ST3GAL5	0.484
3.33672e-22	0.521927	0.446	0.024	8.51999e-18	epithelial	PPL	0.422
3.37809e-22	1.77728	0.959	0.721	8.62561e-18	epithelial	MECOM	0.238
3.50513e-22	1.41642	0.948	0.644	8.94999e-18	epithelial	ADK	0.304
4.29325e-22	0.748698	0.492	0.017	1.09624e-17	epithelial	SUSD4	0.475
4.45105e-22	1.03256	0.663	0.074	1.13653e-17	epithelial	COBLL1	0.589
6.28567e-22	1.33749	0.948	0.736	1.60498e-17	epithelial	ANXA2	0.212
6.59022e-22	0.694863	0.461	0.011	1.68275e-17	epithelial	MYO5B	0.45
7.58596e-22	0.492883	0.456	0.018	1.937e-17	epithelial	TMEM59L	0.438
7.63172e-22	1.68365	0.719	0.106	1.94868e-17	epithelial	SEC11C	0.613
7.69613e-22	1.54305	0.569	0.072	1.96513e-17	epithelial	ANOS1	0.497
9.95278e-22	1.44306	0.544	0.04	2.54134e-17	epithelial	HOPX	0.504
1.38232e-21	0.877983	0.475	0.036	3.52962e-17	epithelial	ATP13A4	0.439
2.06395e-21	0.888537	0.758	0.203	5.27008e-17	epithelial	OCIAD2	0.555
3.11044e-21	0.736818	0.571	0.051	7.94219e-17	epithelial	FZD6	0.52
4.19143e-21	1.80138	0.894	0.562	1.07024e-16	epithelial	NPC2	0.332
4.19548e-21	1.6984	0.881	0.374	1.07127e-16	epithelial	STOX2	0.507
4.68881e-21	1.32881	0.83	0.416	1.19724e-16	epithelial	ZNRF3	0.414
4.99389e-21	0.828195	0.831	0.397	1.27514e-16	epithelial	ATP1A1	0.434
5.07869e-21	0.913319	0.682	0.144	1.29679e-16	epithelial	SDC4	0.538
5.91975e-21	0.939181	0.384	0.006	1.51155e-16	epithelial	AC046195.1	0.378
5.91975e-21	0.611422	0.474	0.006	1.51155e-16	epithelial	TMPRSS2	0.468
5.95256e-21	1.03875	0.507	0.057	1.51993e-16	epithelial	FRMD5	0.45
8.49643e-21	1.05961	0.613	0.087	2.16948e-16	epithelial	KIF21A	0.526
1.44607e-20	1.52271	0.602	0.087	3.69239e-16	epithelial	KLF5	0.515
1.63209e-20	0.644138	0.493	0.004	4.16738e-16	epithelial	AP001207.3	0.489
1.63209e-20	0.440659	0.414	0.011	4.16738e-16	epithelial	CGN	0.403
1.76907e-20	0.508192	0.514	0.069	4.51714e-16	epithelial	ADGRF5	0.445
3.22555e-20	0.88444	0.785	0.168	8.23612e-16	epithelial	DMKN	0.617
3.60461e-20	1.22999	0.892	0.56	9.20402e-16	epithelial	MBIP	0.332
3.97618e-20	1.06905	0.823	0.318	1.01528e-15	epithelial	PCBD1	0.505
4.04377e-20	0.646586	0.558	0.08	1.03254e-15	epithelial	MYEF2	0.478
6.79492e-20	0.798032	0.669	0.163	1.73501e-15	epithelial	EFEMP1	0.506
7.4402e-20	0.905881	0.711	0.197	1.89978e-15	epithelial	MTUS1	0.514
1.20944e-19	0.594532	0.383	0.005	3.08817e-15	epithelial	AQP4	0.378
2.22295e-19	1.16751	0.555	0.044	5.67608e-15	epithelial	SGMS2	0.511
2.23281e-19	1.23089	0.548	0.018	5.70125e-15	epithelial	BMP3	0.53
2.54587e-19	1.34858	0.584	0.033	6.50062e-15	epithelial	WIF1	0.551
3.25178e-19	0.560175	0.332	0.02	8.30311e-15	epithelial	CLIC3	0.312
4.04379e-19	0.674913	0.589	0.092	1.03254e-14	epithelial	GKAP1	0.497
5.78957e-19	0.508862	0.446	0.026	1.47831e-14	epithelial	CDH3	0.42
8.57198e-19	0.843965	0.573	0.078	2.18877e-14	epithelial	SAMD12	0.495
9.0056e-19	0.750524	0.454	0.031	2.29949e-14	epithelial	PDE1A	0.423
1.00313e-18	1.59128	0.75	0.203	2.56139e-14	epithelial	KHDRBS2	0.547
1.06315e-18	0.630236	0.416	0.045	2.71465e-14	epithelial	C3orf52	0.371
1.1867e-18	0.677089	0.645	0.103	3.03013e-14	epithelial	VAMP8	0.542
1.28463e-18	0.833384	0.925	0.664	3.28018e-14	epithelial	AFDN	0.261
1.65404e-18	0.534794	0.45	0.07	4.22343e-14	epithelial	AR	0.38
2.29497e-18	0.522147	0.352	0.022	5.85998e-14	epithelial	ANKRD30BL	0.33
2.29497e-18	0.776792	0.418	0.004	5.85998e-14	epithelial	GPR39	0.414
2.77309e-18	1.37175	0.843	0.322	7.0808e-14	epithelial	FRAS1	0.521
3.86523e-18	1.31492	0.78	0.318	9.86947e-14	epithelial	SEMA3E	0.462
4.08898e-18	0.480592	0.459	0.006	1.04408e-13	epithelial	AP1M2	0.453
4.25065e-18	1.26725	0.513	0.059	1.08536e-13	epithelial	SLC44A5	0.454
4.4339e-18	1.00049	0.751	0.3	1.13215e-13	epithelial	CRABP2	0.451
5.08769e-18	0.57297	0.467	0.022	1.29909e-13	epithelial	OCLN	0.445
5.21805e-18	0.39473	0.348	0.018	1.33238e-13	epithelial	BLNK	0.33
6.02593e-18	0.358179	0.348	0.011	1.53866e-13	epithelial	GRB7	0.337
9.12648e-18	1.05091	0.603	0.144	2.33036e-13	epithelial	ME1	0.459
9.92141e-18	2.28012	0.552	0.086	2.53333e-13	epithelial	TPPP3	0.466
1.08275e-17	0.75845	0.417	0.014	2.7647e-13	epithelial	LRP2	0.403
1.34851e-17	0.594667	0.44	0.018	3.44329e-13	epithelial	RASEF	0.422
2.68137e-17	1.41199	0.96	0.823	6.8466e-13	epithelial	SOX5	0.137
3.01607e-17	1.19458	0.683	0.184	7.70124e-13	epithelial	FAM184A	0.499
4.84516e-17	0.908937	0.443	0.051	1.23716e-12	epithelial	SMOC2	0.392
6.00463e-17	0.526048	0.427	0.025	1.53322e-12	epithelial	MAP3K9	0.402
6.03049e-17	0.446154	0.441	0.044	1.53983e-12	epithelial	CYFIP2	0.397
7.57004e-17	1.20791	0.669	0.092	1.93293e-12	epithelial	PTPRZ1	0.577
9.15785e-17	0.488012	0.503	0.101	2.33837e-12	epithelial	MYH14	0.402
9.35016e-17	0.680257	0.638	0.13	2.38747e-12	epithelial	TOM1L1	0.508
9.57299e-17	0.331884	0.375	0.036	2.44437e-12	epithelial	F11R	0.339
9.80829e-17	1.4084	0.61	0.098	2.50445e-12	epithelial	COL11A1	0.512
1.23007e-16	0.546321	0.448	0.023	3.14086e-12	epithelial	ANKRD29	0.425
1.23909e-16	0.456037	0.474	0.052	3.16388e-12	epithelial	FAM221A	0.422
1.37453e-16	0.389777	0.378	0.007	3.50972e-12	epithelial	TMEM30B	0.371
1.45081e-16	0.391809	0.692	0.316	3.7045e-12	epithelial	ARHGAP29	0.376
1.51768e-16	0.463163	0.517	0.093	3.87526e-12	epithelial	LSR	0.424
1.58021e-16	0.50227	0.495	0.079	4.03491e-12	epithelial	PDGFA	0.416
1.95857e-16	0.882621	0.405	0.022	5.001e-12	epithelial	PRRG4	0.383
1.96484e-16	0.664437	0.333	0.016	5.01703e-12	epithelial	AC091078.1	0.317
2.03461e-16	0.668319	0.573	0.164	5.19518e-12	epithelial	DEDD2	0.409
2.65822e-16	0.873914	0.3	0.006	6.78751e-12	epithelial	SFTPB	0.294
2.65822e-16	0.341158	0.325	0.003	6.78751e-12	epithelial	PRR15L	0.322
2.93604e-16	0.776931	0.73	0.315	7.49688e-12	epithelial	NET1	0.415
3.14075e-16	0.70341	0.55	0.115	8.01958e-12	epithelial	CAP2	0.435
3.79977e-16	0.807013	0.625	0.142	9.70233e-12	epithelial	LRRN1	0.483
4.11943e-16	1.11958	0.645	0.211	1.05186e-11	epithelial	TUBB2B	0.434
4.12853e-16	0.787015	0.501	0.039	1.05418e-11	epithelial	RAP1GAP2	0.462
4.29401e-16	0.643752	0.394	0.011	1.09643e-11	epithelial	RIMBP2	0.383
4.54146e-16	0.885634	0.599	0.124	1.15962e-11	epithelial	TUFT1	0.475
4.81681e-16	0.681562	0.547	0.123	1.22993e-11	epithelial	ARHGAP44	0.424
4.9202e-16	0.40043	0.405	0.012	1.25632e-11	epithelial	ST14	0.393
5.21853e-16	0.739178	0.892	0.613	1.3325e-11	epithelial	LRRFIP1	0.279
6.13385e-16	1.12449	0.698	0.173	1.56622e-11	epithelial	TES	0.525
6.42935e-16	0.408552	0.375	0.03	1.64167e-11	epithelial	FOLR1	0.345
6.65398e-16	1.18431	0.557	0.082	1.69903e-11	epithelial	ITGA2	0.475
6.7286e-16	0.635945	0.288	0.011	1.71808e-11	epithelial	AC110023.1	0.277
7.09003e-16	1.99115	0.931	0.712	1.81037e-11	epithelial	FOXP2	0.219
1.25065e-15	0.743085	0.718	0.321	3.19341e-11	epithelial	CYSTM1	0.397
1.51157e-15	1.10962	0.496	0.071	3.85965e-11	epithelial	NRXN3	0.425
1.69141e-15	0.405983	0.353	0.012	4.31885e-11	epithelial	LINC00982	0.341
1.69141e-15	1.0401	0.297	0.01	4.31885e-11	epithelial	RP1	0.287
1.7455e-15	1.42928	0.839	0.547	4.45697e-11	epithelial	WWC2	0.292
1.79102e-15	0.79709	0.441	0.035	4.57318e-11	epithelial	LRRIQ1	0.406
2.05868e-15	0.512506	0.522	0.146	5.25664e-11	epithelial	N4BP2L1	0.376
2.06831e-15	0.619736	0.561	0.16	5.28123e-11	epithelial	LNX2	0.401
2.09328e-15	0.741673	0.762	0.282	5.34498e-11	epithelial	BCAM	0.48
2.12235e-15	0.494216	0.393	0.048	5.4192e-11	epithelial	C16orf89	0.345
2.23767e-15	0.688761	0.571	0.1	5.71368e-11	epithelial	NSUN7	0.471
2.45241e-15	0.380243	0.369	0.007	6.26198e-11	epithelial	IRF6	0.362
3.07566e-15	0.695839	0.722	0.282	7.8534e-11	epithelial	ISYNA1	0.44
3.18803e-15	0.498305	0.415	0.004	8.14033e-11	epithelial	HNF1B	0.411
3.72056e-15	0.691641	0.887	0.624	9.50009e-11	epithelial	OLA1	0.263
3.81053e-15	0.803125	0.635	0.187	9.7298e-11	epithelial	SYDE2	0.448
4.22299e-15	0.350532	0.358	0.007	1.0783e-10	epithelial	HPN	0.351
4.32084e-15	0.915503	0.929	0.694	1.10328e-10	epithelial	PLD3	0.235
4.6572e-15	0.445618	0.454	0.065	1.18917e-10	epithelial	IL17RE	0.389
5.15399e-15	1.09127	0.902	0.572	1.31602e-10	epithelial	SUPT3H	0.33
5.27475e-15	0.535521	0.456	0.051	1.34686e-10	epithelial	CDS1	0.405
6.15427e-15	1.43095	0.871	0.392	1.57143e-10	epithelial	SLC12A2	0.479
6.41684e-15	1.07195	0.678	0.222	1.63848e-10	epithelial	FAM149A	0.456
6.82986e-15	1.15253	0.798	0.419	1.74394e-10	epithelial	OSBPL10	0.379
7.25976e-15	1.09726	0.852	0.508	1.85371e-10	epithelial	PTP4A1	0.344
7.81775e-15	0.760983	0.372	0.005	1.99618e-10	epithelial	UGT2B7	0.367
8.59712e-15	0.404724	0.328	0.019	2.19519e-10	epithelial	KCNK1	0.309
9.34755e-15	0.625488	0.665	0.272	2.3868e-10	epithelial	EPS8	0.393
1.00368e-14	0.55421	0.472	0.057	2.56279e-10	epithelial	PRKAA2	0.415
1.04735e-14	0.322574	0.299	0.002	2.6743e-10	epithelial	PRSS22	0.297
1.04735e-14	0.421503	0.38	0.006	2.6743e-10	epithelial	MARVELD3	0.374
1.04735e-14	0.354135	0.341	0.007	2.6743e-10	epithelial	ERBB3	0.334
1.11851e-14	0.59147	0.635	0.202	2.85601e-10	epithelial	CMTM8	0.433
1.6491e-14	1.53045	0.754	0.282	4.21082e-10	epithelial	ERRFI1	0.472
1.73557e-14	0.983084	0.879	0.47	4.43161e-10	epithelial	ASAH1	0.409
1.78999e-14	0.845406	0.804	0.393	4.57055e-10	epithelial	STRBP	0.411
1.91316e-14	0.435401	0.418	0.012	4.88506e-10	epithelial	MPZL2	0.406
2.06799e-14	0.626719	0.542	0.084	5.28039e-10	epithelial	MBP	0.458
2.08128e-14	0.766716	0.668	0.27	5.31435e-10	epithelial	LMTK2	0.398
2.1189e-14	0.331891	0.351	0.004	5.41039e-10	epithelial	CRB3	0.347
2.15747e-14	0.834099	0.775	0.287	5.50888e-10	epithelial	NAV2	0.488
3.17631e-14	1.18987	0.491	0.111	8.11038e-10	epithelial	GPRC5A	0.38
3.44424e-14	0.706537	0.903	0.682	8.79451e-10	epithelial	VEZT	0.221
4.14982e-14	0.648364	0.635	0.201	1.05962e-09	epithelial	ATP8B1	0.434
4.1985e-14	0.911013	0.732	0.231	1.07204e-09	epithelial	PLCB4	0.501
4.70588e-14	0.378885	0.369	0.036	1.2016e-09	epithelial	ZMAT1	0.333
4.78452e-14	0.835899	0.637	0.139	1.22168e-09	epithelial	ATP8A1	0.498
5.22706e-14	0.358409	0.383	0.024	1.33468e-09	epithelial	MARVELD2	0.359
5.44617e-14	0.726127	0.58	0.139	1.39063e-09	epithelial	NPAS2	0.441
6.21571e-14	0.700057	0.521	0.105	1.58712e-09	epithelial	C5	0.416
6.31757e-14	0.511424	0.348	0.005	1.61313e-09	epithelial	WNT7B	0.343
6.31757e-14	0.307113	0.304	0.005	1.61313e-09	epithelial	RIPK4	0.299
6.31757e-14	0.291215	0.283	0.007	1.61313e-09	epithelial	EVPL	0.276
6.31757e-14	0.269922	0.263	0.005	1.61313e-09	epithelial	KIF12	0.258
7.92114e-14	1.1028	0.833	0.398	2.02258e-09	epithelial	CPE	0.435
8.60928e-14	0.540285	0.552	0.083	2.19829e-09	epithelial	EFNA1	0.469
8.8932e-14	1.03049	0.57	0.109	2.27079e-09	epithelial	PCLO	0.461
1.11289e-13	1.11421	0.703	0.322	2.84165e-09	epithelial	GLCCI1	0.381
1.19284e-13	0.836922	0.414	0.016	3.0458e-09	epithelial	LRRC36	0.398
1.2367e-13	0.420898	0.42	0.053	3.15778e-09	epithelial	PLP2	0.367
1.30675e-13	0.700762	0.717	0.298	3.33665e-09	epithelial	FBXL2	0.419
1.3783e-13	1.13233	0.346	0.013	3.51935e-09	epithelial	TMEM132D	0.333
1.38323e-13	0.575915	0.468	0.07	3.53194e-09	epithelial	CLIP4	0.398
1.42657e-13	1.0897	0.787	0.328	3.6426e-09	epithelial	PDGFC	0.459
1.53688e-13	0.382953	0.344	0.004	3.92427e-09	epithelial	SHH	0.34
1.56484e-13	0.560263	0.666	0.279	3.99567e-09	epithelial	FLNB	0.387
1.56575e-13	0.450285	0.495	0.078	3.99799e-09	epithelial	ARHGEF19	0.417
1.64275e-13	0.49434	0.412	0.028	4.1946e-09	epithelial	EPB41L4B	0.384
2.17696e-13	0.594435	0.435	0.038	5.55866e-09	epithelial	ELOVL7	0.397
2.31687e-13	0.814813	0.6	0.187	5.91589e-09	epithelial	CABLES1	0.413
2.39276e-13	0.351933	0.403	0.068	6.10968e-09	epithelial	SYK	0.335
2.4762e-13	0.961788	0.417	0.054	6.32272e-09	epithelial	AGBL4	0.363
2.51063e-13	1.04598	0.429	0.019	6.41065e-09	epithelial	PCSK1N	0.41
2.71508e-13	1.15902	0.935	0.728	6.93268e-09	epithelial	IMMP2L	0.207
2.83069e-13	1.14425	0.616	0.133	7.22789e-09	epithelial	NR3C2	0.483
2.88048e-13	0.377905	0.341	0.017	7.35501e-09	epithelial	ATP2C2	0.324
3.61883e-13	0.677669	0.588	0.14	9.24032e-09	epithelial	NETO2	0.448
3.71471e-13	0.431815	0.409	0.023	9.48513e-09	epithelial	GALNT3	0.386
3.7157e-13	0.456524	0.315	0.023	9.48766e-09	epithelial	LMO3	0.292
4.24766e-13	0.615567	0.374	0.063	1.0846e-08	epithelial	PCAT1	0.311
4.99628e-13	0.283852	0.296	0.022	1.27575e-08	epithelial	CRACR2B	0.274
5.13498e-13	0.252336	0.29	0.014	1.31117e-08	epithelial	TMEM238	0.276
5.57763e-13	0.426402	0.473	0.123	1.42419e-08	epithelial	FGFR3	0.35
5.87604e-13	0.426009	0.439	0.046	1.50039e-08	epithelial	TMC4	0.393
6.23906e-13	0.356409	0.397	0.101	1.59308e-08	epithelial	RGMA	0.296
6.65318e-13	1.22995	0.793	0.526	1.69882e-08	epithelial	MCU	0.267
7.00658e-13	1.01587	0.798	0.493	1.78906e-08	epithelial	RANBP17	0.305
7.65358e-13	0.326978	0.337	0.021	1.95427e-08	epithelial	RASSF7	0.316
7.6924e-13	0.909628	0.794	0.353	1.96418e-08	epithelial	MYO1D	0.441
8.72181e-13	1.03338	0.89	0.631	2.22703e-08	epithelial	LARGE1	0.259
8.76687e-13	0.949069	0.958	0.853	2.23853e-08	epithelial	ENO1	0.105
9.08611e-13	0.901731	0.501	0.047	2.32005e-08	epithelial	RASSF9	0.454
9.39635e-13	1.02745	0.344	0.008	2.39926e-08	epithelial	PIK3C2G	0.336
1.11418e-12	0.528313	0.536	0.162	2.84495e-08	epithelial	GPC4	0.374
1.17799e-12	0.339615	0.388	0.071	3.00789e-08	epithelial	KIAA1671	0.317
1.30095e-12	0.860824	0.418	0.035	3.32184e-08	epithelial	ARAP2	0.383
1.33489e-12	0.947224	0.405	0.026	3.40851e-08	epithelial	AGR2	0.379
1.6674e-12	1.09323	0.328	0.014	4.25754e-08	epithelial	TFF3	0.314
1.8496e-12	0.566774	0.456	0.073	4.72278e-08	epithelial	CTSH	0.383
1.96322e-12	1.16447	0.776	0.429	5.01289e-08	epithelial	ELL2	0.347
2.00211e-12	0.808143	0.613	0.162	5.11218e-08	epithelial	KANK1	0.451
2.06667e-12	0.496496	0.35	0.053	5.27704e-08	epithelial	TTLL7	0.297
2.1329e-12	0.338233	0.287	0.014	5.44615e-08	epithelial	DACT2	0.273
2.29339e-12	0.330869	0.29	0.009	5.85595e-08	epithelial	HAS3	0.281
2.4086e-12	1.7743	0.823	0.464	6.15012e-08	epithelial	HES1	0.359
2.61106e-12	1.07762	0.803	0.583	6.66708e-08	epithelial	RASAL2	0.22
2.74569e-12	0.566319	0.517	0.133	7.01085e-08	epithelial	AL078459.1	0.384
2.76702e-12	0.56567	0.493	0.094	7.06531e-08	epithelial	RALGPS1	0.399
2.96623e-12	0.71351	0.294	0.012	7.57397e-08	epithelial	CHST9	0.282
3.00943e-12	0.376999	0.514	0.215	7.68427e-08	epithelial	FBN3	0.299
3.0877e-12	0.396494	0.317	0.017	7.88414e-08	epithelial	MTMR7	0.3
3.13127e-12	0.306159	0.323	0.028	7.99539e-08	epithelial	HSBP1L1	0.295
3.16816e-12	0.982278	0.458	0.058	8.08959e-08	epithelial	FAM129A	0.4
3.27223e-12	0.303153	0.339	0.067	8.35531e-08	epithelial	SLCO2A1	0.272
3.44584e-12	1.16221	0.837	0.47	8.79861e-08	epithelial	NHSL1	0.367
3.81083e-12	0.399826	0.366	0.021	9.73058e-08	epithelial	NUP210	0.345
4.19956e-12	0.938851	0.822	0.552	1.07231e-07	epithelial	ZDHHC20	0.27
4.58841e-12	0.324347	0.314	0.042	1.1716e-07	epithelial	AP1S3	0.272
5.06525e-12	0.335243	0.273	0.01	1.29336e-07	epithelial	USP43	0.263
5.35998e-12	1.12793	0.932	0.7	1.36862e-07	epithelial	CADPS2	0.232
5.49896e-12	0.589775	0.597	0.16	1.4041e-07	epithelial	ZDHHC2	0.437
5.83057e-12	0.447686	0.671	0.329	1.48878e-07	epithelial	HOOK2	0.342
6.4617e-12	0.416416	0.259	0.018	1.64993e-07	epithelial	CLDN18	0.241
7.61967e-12	1.04627	0.575	0.106	1.94561e-07	epithelial	HS6ST2	0.469
7.68556e-12	1.29955	0.67	0.299	1.96243e-07	epithelial	HOMER1	0.371
7.81289e-12	0.387171	0.408	0.033	1.99494e-07	epithelial	HID1	0.375
8.12235e-12	0.378544	0.334	0.041	2.07396e-07	epithelial	MREG	0.293
8.14488e-12	0.323035	0.33	0.031	2.07971e-07	epithelial	RCAN3	0.299
9.88614e-12	0.602777	0.324	0.022	2.52433e-07	epithelial	MYO3B	0.302
1.12174e-11	0.948486	0.68	0.281	2.86424e-07	epithelial	CGNL1	0.399
1.1442e-11	0.343688	0.361	0.046	2.9216e-07	epithelial	TBC1D2	0.315
1.1516e-11	0.715234	0.376	0.02	2.9405e-07	epithelial	NTN4	0.356
1.21161e-11	0.667631	0.55	0.205	3.09372e-07	epithelial	SLC2A1	0.345
1.28717e-11	0.476576	0.786	0.497	3.28666e-07	epithelial	COMT	0.289
1.40919e-11	0.266489	0.27	0.025	3.59823e-07	epithelial	PARM1	0.245
1.41944e-11	0.809626	0.621	0.217	3.62441e-07	epithelial	XKR6	0.404
1.46344e-11	0.383748	0.39	0.059	3.73675e-07	epithelial	HOMER2	0.331
1.50688e-11	0.483545	0.311	0.021	3.84766e-07	epithelial	LAMC2	0.29
1.51776e-11	0.643238	0.596	0.17	3.87544e-07	epithelial	NSG1	0.426
1.78274e-11	0.383825	0.406	0.065	4.55204e-07	epithelial	UBXN2B	0.341
1.84802e-11	0.743258	0.433	0.065	4.71874e-07	epithelial	IQCJ-SCHIP1	0.368
1.86201e-11	0.80245	0.553	0.188	4.75445e-07	epithelial	STK17A	0.365
1.89542e-11	0.933097	0.829	0.504	4.83976e-07	epithelial	SLC4A7	0.325
2.1304e-11	0.705292	0.442	0.056	5.43977e-07	epithelial	ARHGEF38	0.386
2.15614e-11	1.02909	0.708	0.311	5.50549e-07	epithelial	TOX	0.397
2.70901e-11	0.463279	0.433	0.045	6.91719e-07	epithelial	KIAA0895	0.388
3.35365e-11	0.580972	0.62	0.296	8.56321e-07	epithelial	PLCE1	0.324
3.45128e-11	0.752972	0.835	0.537	8.81249e-07	epithelial	SIPA1L1	0.298
3.56982e-11	0.662828	0.601	0.145	9.11517e-07	epithelial	RAB3IP	0.456
3.82198e-11	0.716594	0.631	0.311	9.75903e-07	epithelial	JAZF1	0.32
4.46155e-11	0.371885	0.374	0.032	1.13921e-06	epithelial	HIP1R	0.342
4.48996e-11	0.899676	0.562	0.161	1.14647e-06	epithelial	KREMEN1	0.401
4.5791e-11	0.394579	0.351	0.02	1.16923e-06	epithelial	AC002429.2	0.331
4.6553e-11	0.362936	0.251	0.03	1.18869e-06	epithelial	CRIP1	0.221
5.02112e-11	0.863574	0.766	0.317	1.28209e-06	epithelial	PTPRJ	0.449
5.4949e-11	0.851253	0.345	0.045	1.40307e-06	epithelial	TESC	0.3
5.52493e-11	0.324438	0.346	0.031	1.41074e-06	epithelial	TMEM54	0.315
5.52854e-11	0.642792	0.369	0.018	1.41166e-06	epithelial	TMEM163	0.351
5.89752e-11	0.632084	0.812	0.453	1.50587e-06	epithelial	SINHCAF	0.359
6.20259e-11	2.12817	0.44	0.08	1.58377e-06	epithelial	NRG1	0.36
6.29114e-11	0.218518	0.263	0.049	1.60638e-06	epithelial	SEMA3B	0.214
6.51467e-11	0.517771	0.497	0.113	1.66346e-06	epithelial	FAM169A	0.384
6.55761e-11	0.250111	0.252	0.007	1.67442e-06	epithelial	SMPDL3B	0.245
6.81707e-11	0.707185	0.64	0.208	1.74067e-06	epithelial	TSPAN12	0.432
8.46689e-11	0.82134	0.839	0.647	2.16194e-06	epithelial	TKT	0.192
8.83458e-11	0.495072	0.479	0.115	2.25582e-06	epithelial	BEND7	0.364
9.64461e-11	0.718292	0.471	0.138	2.46265e-06	epithelial	SERPINF1	0.333
1.05189e-10	0.385886	0.275	0.008	2.68589e-06	epithelial	FOXJ1	0.267
1.09568e-10	0.481805	0.435	0.116	2.79772e-06	epithelial	DAPK2	0.319
1.1778e-10	0.69861	0.912	0.725	3.0074e-06	epithelial	MNAT1	0.187
1.31757e-10	0.32779	0.388	0.083	3.36429e-06	epithelial	OVOL2	0.305
1.41933e-10	0.933533	0.819	0.406	3.62412e-06	epithelial	ANK3	0.413
1.60498e-10	0.346746	0.405	0.074	4.09816e-06	epithelial	BCAS4	0.331
1.63772e-10	0.380551	0.426	0.112	4.18175e-06	epithelial	GPT2	0.314
1.75374e-10	0.754879	0.701	0.261	4.47799e-06	epithelial	TDRP	0.44
1.81446e-10	0.215097	0.275	0.033	4.63304e-06	epithelial	STXBP2	0.242
1.91038e-10	0.644908	0.271	0.014	4.87797e-06	epithelial	ACOXL	0.257
2.01484e-10	0.531899	0.415	0.05	5.14469e-06	epithelial	VEPH1	0.365
2.05343e-10	0.461108	0.517	0.172	5.24323e-06	epithelial	PPP1R3B	0.345
2.17269e-10	0.396347	0.854	0.699	5.54774e-06	epithelial	ATP5IF1	0.155
2.22691e-10	1.19963	0.322	0.023	5.6862e-06	epithelial	TLL1	0.299
2.40736e-10	0.450278	0.316	0.01	6.14695e-06	epithelial	TBX1	0.306
2.52012e-10	0.299579	0.303	0.051	6.43488e-06	epithelial	FAAH2	0.252
2.54625e-10	0.735633	0.43	0.049	6.5016e-06	epithelial	ERC2	0.381
2.69503e-10	0.660946	0.66	0.322	6.88148e-06	epithelial	USP54	0.338
2.8646e-10	0.903942	0.652	0.403	7.31446e-06	epithelial	MID1	0.249
3.1129e-10	0.810109	0.565	0.162	7.94847e-06	epithelial	LIN7A	0.403
3.21805e-10	0.819424	0.863	0.637	8.21696e-06	epithelial	LARP4B	0.226
3.51871e-10	0.252223	0.268	0.007	8.98467e-06	epithelial	TMEM125	0.261
3.72517e-10	1.00302	0.84	0.689	9.51185e-06	epithelial	SYNE1	0.151
3.81601e-10	0.280089	0.307	0.016	9.7438e-06	epithelial	CHMP4C	0.291
3.94224e-10	0.50037	0.74	0.41	1.00661e-05	epithelial	CHKA	0.33
4.10376e-10	0.337305	0.373	0.074	1.04785e-05	epithelial	ALPK3	0.299
4.18286e-10	0.346371	0.354	0.056	1.06805e-05	epithelial	IQCA1	0.298
4.80174e-10	0.51388	0.608	0.226	1.22608e-05	epithelial	EXOC6	0.382
4.87932e-10	0.407787	0.502	0.093	1.24588e-05	epithelial	RNASE1	0.409
4.99328e-10	0.407287	0.491	0.127	1.27498e-05	epithelial	SLC25A4	0.364
5.02636e-10	0.463307	0.439	0.107	1.28343e-05	epithelial	SPAG1	0.332
5.23955e-10	0.469901	0.357	0.036	1.33787e-05	epithelial	PPM1H	0.321
5.384e-10	0.316156	0.399	0.087	1.37475e-05	epithelial	ZNF219	0.312
6.04731e-10	0.716722	0.484	0.094	1.54412e-05	epithelial	NRCAM	0.39
6.34222e-10	0.688541	0.545	0.16	1.61942e-05	epithelial	ACSM3	0.385
6.78458e-10	0.854636	0.891	0.616	1.73238e-05	epithelial	CST3	0.275
6.855e-10	0.721691	0.323	0.051	1.75036e-05	epithelial	FRMD3	0.272
6.95764e-10	0.696199	0.912	0.683	1.77656e-05	epithelial	CD46	0.229
6.97934e-10	0.698477	0.447	0.108	1.7821e-05	epithelial	SLC7A1	0.339
7.09517e-10	0.205481	0.483	0.293	1.81168e-05	epithelial	DLG3	0.19
7.76613e-10	0.208192	0.289	0.068	1.983e-05	epithelial	ARRDC1	0.221
7.83247e-10	0.481161	0.578	0.169	1.99994e-05	epithelial	SVIP	0.409
8.08752e-10	0.238018	0.252	0.009	2.06507e-05	epithelial	FAM241B	0.243
8.78245e-10	0.48962	0.548	0.234	2.24251e-05	epithelial	GOLGA8B	0.314
9.80217e-10	0.60703	0.906	0.71	2.50289e-05	epithelial	SYNE2	0.196
1.04439e-09	0.408267	0.326	0.072	2.66675e-05	epithelial	SLC27A6	0.254
1.09448e-09	0.475499	0.573	0.237	2.79465e-05	epithelial	INSIG2	0.336
1.10406e-09	0.366561	0.254	0.026	2.81911e-05	epithelial	AC096564.1	0.228
1.13669e-09	0.383066	0.326	0.054	2.90242e-05	epithelial	RNF144B	0.272
1.35216e-09	0.645152	0.621	0.251	3.4526e-05	epithelial	BICD1	0.37
1.41289e-09	0.56347	0.832	0.635	3.60768e-05	epithelial	CD2AP	0.197
1.43035e-09	0.534536	0.489	0.099	3.65226e-05	epithelial	PLEKHG4B	0.39
1.43643e-09	0.515914	0.579	0.168	3.66778e-05	epithelial	MTHFD2L	0.411
1.4395e-09	0.362966	0.42	0.098	3.67562e-05	epithelial	LAMA5	0.322
1.46321e-09	0.546206	0.369	0.012	3.73615e-05	epithelial	SLC1A2	0.357
1.47329e-09	0.351514	0.397	0.091	3.76191e-05	epithelial	SH2D4A	0.306
1.52777e-09	0.472476	0.438	0.065	3.90102e-05	epithelial	CELF4	0.373
1.54246e-09	0.862341	0.54	0.213	3.93851e-05	epithelial	MAP2	0.327
1.66563e-09	0.421061	0.419	0.069	4.25303e-05	epithelial	RPH3AL	0.35
1.73452e-09	0.41019	0.429	0.11	4.42891e-05	epithelial	LRRC1	0.319
1.75419e-09	0.625639	0.894	0.695	4.47915e-05	epithelial	PPP3CA	0.199
1.79704e-09	0.783519	0.866	0.624	4.58857e-05	epithelial	ODC1	0.242
1.82314e-09	0.477782	0.469	0.112	4.65521e-05	epithelial	TSGA10	0.357
1.9201e-09	1.04744	0.409	0.036	4.90279e-05	epithelial	GDF15	0.373
1.98215e-09	0.279673	0.324	0.056	5.06121e-05	epithelial	STARD10	0.268
1.99425e-09	0.822708	0.476	0.141	5.09211e-05	epithelial	LINC00511	0.335
2.20578e-09	0.672128	0.35	0.086	5.63224e-05	epithelial	NTN1	0.264
2.36755e-09	0.34443	0.392	0.128	6.0453e-05	epithelial	SLC7A5	0.264
2.37015e-09	0.401729	0.279	0.015	6.05194e-05	epithelial	EDN3	0.264
2.39281e-09	0.591739	0.76	0.469	6.1098e-05	epithelial	LMBR1	0.291
2.47143e-09	0.715973	0.613	0.229	6.31056e-05	epithelial	NR6A1	0.384
2.48295e-09	0.837846	0.388	0.112	6.33996e-05	epithelial	FGF13	0.276
2.55062e-09	0.663981	0.797	0.515	6.51276e-05	epithelial	AGFG1	0.282
2.95312e-09	0.654419	0.791	0.443	7.54049e-05	epithelial	SMAP1	0.348
3.10837e-09	0.281724	0.428	0.158	7.93692e-05	epithelial	NUDT14	0.27
3.45226e-09	0.656986	0.348	0.113	8.81499e-05	epithelial	HBEGF	0.235
3.63304e-09	0.344479	0.375	0.042	9.2766e-05	epithelial	TM7SF2	0.333
3.86205e-09	0.335239	0.399	0.097	9.86135e-05	epithelial	KIAA1522	0.302
3.92747e-09	0.396141	0.476	0.187	0.000100284	epithelial	CCND3	0.289
4.0827e-09	0.993307	0.857	0.582	0.000104248	epithelial	EPB41L5	0.275
4.23383e-09	1.25202	0.737	0.317	0.000108107	epithelial	TLE4	0.42
4.45174e-09	0.52518	0.601	0.258	0.000113671	epithelial	GALNT7	0.343
4.46916e-09	0.23469	0.316	0.057	0.000114115	epithelial	TSPAN15	0.259
4.79232e-09	0.4178	0.68	0.366	0.000122367	epithelial	ANXA11	0.314
4.82622e-09	0.499835	0.523	0.163	0.000123233	epithelial	EVA1A	0.36
5.53434e-09	0.450231	0.275	0.072	0.000141314	epithelial	F3	0.203
5.68437e-09	0.83028	0.89	0.752	0.000145145	epithelial	SMARCA5	0.138
5.68502e-09	0.267617	0.371	0.104	0.000145161	epithelial	PLXNB1	0.267
6.00611e-09	0.806405	0.602	0.159	0.00015336	epithelial	KHDRBS3	0.443
6.468e-09	0.504665	0.258	0.028	0.000165154	epithelial	MFSD2A	0.23
6.82865e-09	0.592423	0.768	0.435	0.000174363	epithelial	SH3YL1	0.333
8.25884e-09	0.490334	0.535	0.266	0.000210881	epithelial	FIGN	0.269
8.87565e-09	0.386484	0.354	0.068	0.000226631	epithelial	TENT5C	0.286
8.98593e-09	0.529433	0.726	0.449	0.000229447	epithelial	TXNDC17	0.277
9.39259e-09	1.05754	0.878	0.608	0.00023983	epithelial	PLOD2	0.27
9.39439e-09	0.674603	0.698	0.342	0.000239876	epithelial	NEDD9	0.356
9.89472e-09	0.614955	0.797	0.444	0.000252652	epithelial	FAM49B	0.353
1.07823e-08	0.293564	0.318	0.059	0.000275316	epithelial	CA13	0.259
1.08625e-08	0.321778	0.345	0.042	0.000277363	epithelial	UPP1	0.303
1.09138e-08	1.01658	0.818	0.564	0.000278672	epithelial	ZNF608	0.254
1.10026e-08	5.35047	0.471	0.192	0.00028094	epithelial	SCGB3A2	0.279
1.14762e-08	0.616472	0.486	0.091	0.000293034	epithelial	SLC16A10	0.395
1.15185e-08	0.404367	0.386	0.066	0.000294113	epithelial	ADCY7	0.32
1.15583e-08	0.23593	0.262	0.038	0.000295129	epithelial	FAM110C	0.224
1.18215e-08	0.331597	0.291	0.025	0.000301851	epithelial	MPZL3	0.266
1.20461e-08	0.420785	0.416	0.056	0.000307584	epithelial	RAMP1	0.36
1.2525e-08	0.489915	0.82	0.514	0.000319813	epithelial	MYH9	0.306
1.25308e-08	2.21495	0.271	0.027	0.000319961	epithelial	SFTPC	0.244
1.412e-08	0.348041	0.485	0.205	0.000360541	epithelial	NLN	0.28
1.43272e-08	0.387304	0.273	0.008	0.000365832	epithelial	GLDC	0.265
1.46914e-08	0.771366	0.914	0.749	0.000375131	epithelial	FNBP1L	0.165
1.49931e-08	0.290309	0.433	0.197	0.000382833	epithelial	LINC01006	0.236
1.52849e-08	0.27821	0.388	0.11	0.000390284	epithelial	AKAP1	0.278
1.65245e-08	0.445577	0.455	0.122	0.000421937	epithelial	MCTP2	0.333
1.65319e-08	0.590812	0.273	0.033	0.000422127	epithelial	GREB1L	0.24
1.66382e-08	0.330159	0.454	0.148	0.00042484	epithelial	GPRC5C	0.306
1.81411e-08	0.496674	0.567	0.199	0.000463215	epithelial	SH3BGRL2	0.368
1.87838e-08	0.681912	0.366	0.058	0.000479626	epithelial	LAMA1	0.308
2.04013e-08	0.386103	0.701	0.447	0.000520926	epithelial	NSD2	0.254
2.10569e-08	0.379035	0.294	0.031	0.000537667	epithelial	STX19	0.263
2.25419e-08	0.206468	0.684	0.508	0.000575584	epithelial	CEP70	0.176
2.27174e-08	0.942456	0.604	0.226	0.000580066	epithelial	C12orf75	0.378
2.31837e-08	0.273198	0.266	0.018	0.000591973	epithelial	COLCA1	0.248
2.38881e-08	0.500461	0.693	0.459	0.000609958	epithelial	CAB39	0.234
2.42816e-08	0.259569	0.297	0.035	0.000620005	epithelial	CYB561	0.262
2.49732e-08	1.17156	0.548	0.153	0.000637665	epithelial	MYO5A	0.395
2.51058e-08	0.231281	0.29	0.055	0.000641052	epithelial	FGF9	0.235
2.51255e-08	0.648657	0.545	0.126	0.000641554	epithelial	SCN9A	0.419
2.75696e-08	0.372895	0.281	0.008	0.000703961	epithelial	LANCL3	0.273
2.7634e-08	0.802167	0.735	0.455	0.000705607	epithelial	CEMIP2	0.28
2.84275e-08	0.250773	0.314	0.054	0.000725868	epithelial	SYNGR2	0.26
2.89085e-08	0.780679	0.77	0.407	0.00073815	epithelial	DNAH14	0.363
2.94992e-08	0.211507	0.291	0.057	0.000753231	epithelial	CADM4	0.234
3.05533e-08	0.353752	0.321	0.046	0.000780148	epithelial	SYTL3	0.275
3.39357e-08	0.394799	0.838	0.73	0.000866513	epithelial	ERP29	0.108
3.54484e-08	0.32885	0.337	0.045	0.00090514	epithelial	SIX4	0.292
3.55075e-08	0.436395	0.754	0.529	0.00090665	epithelial	PRKCI	0.225
3.94308e-08	0.59044	0.641	0.328	0.00100683	epithelial	WASF3	0.313
4.08469e-08	0.770038	0.834	0.549	0.00104298	epithelial	EZR	0.285
4.156e-08	0.283564	0.271	0.024	0.00106119	epithelial	GPR160	0.247
4.17704e-08	0.278068	0.298	0.057	0.00106657	epithelial	TRIM71	0.241
4.30008e-08	0.259894	0.27	0.047	0.00109798	epithelial	SGSM1	0.223
4.48628e-08	0.302483	0.434	0.123	0.00114553	epithelial	SH3GLB2	0.311
4.55661e-08	0.236757	0.268	0.029	0.00116348	epithelial	TESMIN	0.239
4.57367e-08	0.715214	0.785	0.534	0.00116784	epithelial	TRIM24	0.251
4.63402e-08	0.561901	0.802	0.553	0.00118325	epithelial	PON2	0.249
5.0426e-08	0.318765	0.497	0.203	0.00128758	epithelial	ZNF444	0.294
5.08674e-08	0.477746	0.874	0.702	0.00129885	epithelial	TAF1D	0.172
5.18983e-08	0.700454	0.773	0.481	0.00132517	epithelial	COL27A1	0.292
5.19449e-08	0.520135	0.321	0.012	0.00132636	epithelial	PLPPR1	0.309
5.62964e-08	0.41628	0.424	0.099	0.00143747	epithelial	ITGA6	0.325
5.77569e-08	0.79328	0.394	0.098	0.00147477	epithelial	TNFRSF12A	0.296
5.82563e-08	0.478594	0.9	0.753	0.00148752	epithelial	BSG	0.147
6.02122e-08	0.320245	0.373	0.058	0.00153746	epithelial	STX3	0.315
6.20572e-08	0.297469	0.274	0.013	0.00158457	epithelial	HSD11B2	0.261
6.34679e-08	0.474937	0.465	0.145	0.00162059	epithelial	CLCN5	0.32
6.69713e-08	0.330133	0.566	0.263	0.00171005	epithelial	JUP	0.303
6.71548e-08	0.671094	0.885	0.711	0.00171473	epithelial	SPATS2L	0.174
6.84435e-08	0.429568	0.711	0.443	0.00174764	epithelial	OFD1	0.268
6.98119e-08	0.290049	0.43	0.185	0.00178258	epithelial	AGPAT2	0.245
8.26392e-08	0.571449	0.261	0.035	0.00211011	epithelial	CNTN6	0.226
8.34793e-08	0.261633	0.288	0.041	0.00213156	epithelial	PDGFRL	0.247
8.3521e-08	1.07983	0.806	0.659	0.00213263	epithelial	CYR61	0.147
8.37256e-08	0.313693	0.415	0.149	0.00213785	epithelial	ZC3H12C	0.266
8.39018e-08	0.394552	0.495	0.201	0.00214235	epithelial	RNF180	0.294
8.90322e-08	0.972957	0.921	0.808	0.00227335	epithelial	CASC15	0.113
9.1199e-08	0.55917	0.804	0.579	0.00232868	epithelial	ATP11B	0.225
9.41166e-08	0.250735	0.273	0.026	0.00240317	epithelial	TMEM62	0.247
1.04685e-07	0.347199	0.267	0.056	0.00267302	epithelial	MED12L	0.211
1.08451e-07	0.407024	0.495	0.213	0.00276919	epithelial	ST6GAL1	0.282
1.1014e-07	0.698645	0.615	0.23	0.00281232	epithelial	PDLIM5	0.385
1.10286e-07	0.690648	0.476	0.229	0.00281604	epithelial	PARD6G-AS1	0.247
1.16756e-07	0.49136	0.871	0.622	0.00298124	epithelial	TMEM123	0.249
1.23348e-07	0.291104	0.261	0.01	0.00314956	epithelial	UGT8	0.251
1.30798e-07	0.436432	0.68	0.368	0.00333981	epithelial	FBRSL1	0.312
1.36122e-07	0.955194	0.437	0.113	0.00347573	epithelial	CFTR	0.324
1.41444e-07	0.489468	0.265	0.01	0.00361162	epithelial	TACSTD2	0.255
1.49184e-07	0.391385	0.535	0.236	0.00380928	epithelial	TMEM41A	0.299
1.57321e-07	0.249754	0.273	0.012	0.00401704	epithelial	FBP1	0.261
1.59516e-07	0.492594	0.683	0.402	0.00407308	epithelial	USP12	0.281
1.76344e-07	0.456974	0.509	0.102	0.00450276	epithelial	GCA	0.407
1.79689e-07	0.360719	0.445	0.183	0.00458818	epithelial	C11orf80	0.262
1.79769e-07	0.198839	0.286	0.119	0.00459023	epithelial	DPY19L2	0.167
1.88023e-07	0.265339	0.472	0.213	0.00480099	epithelial	HINT3	0.259
1.927e-07	0.248971	0.287	0.026	0.00492041	epithelial	CNKSR1	0.261
2.08088e-07	0.411408	0.861	0.718	0.00531333	epithelial	PIK3C2A	0.143
2.21112e-07	0.7668	0.744	0.34	0.00564588	epithelial	ARHGAP26	0.404
2.26015e-07	0.846155	0.882	0.695	0.00577106	epithelial	DAPK1	0.187
2.37671e-07	0.870245	0.904	0.77	0.0060687	epithelial	S100A11	0.134
2.46335e-07	0.542242	0.494	0.191	0.00628991	epithelial	NCOA7	0.303
2.6169e-07	0.259798	0.535	0.262	0.00668199	epithelial	RPS6KA2	0.273
2.77593e-07	0.93332	0.497	0.139	0.00708807	epithelial	MITF	0.358
2.86282e-07	0.456839	0.29	0.049	0.00730993	epithelial	DRAIC	0.241
2.98811e-07	0.645221	0.767	0.525	0.00762984	epithelial	IFRD1	0.242
3.14945e-07	0.203238	0.315	0.079	0.0080418	epithelial	SLC35F2	0.236
3.15007e-07	0.382134	0.607	0.312	0.00804338	epithelial	KLHL23	0.295
3.18194e-07	0.464691	0.446	0.1	0.00812476	epithelial	MCF2L	0.346
3.18664e-07	0.609258	0.573	0.176	0.00813676	epithelial	ARL4C	0.397
3.28668e-07	0.442205	0.289	0.015	0.00839221	epithelial	AC027117.2	0.274
3.61686e-07	0.481112	0.593	0.32	0.00923529	epithelial	NDFIP2	0.273
3.70579e-07	0.490734	0.5	0.18	0.00946237	epithelial	GCH1	0.32
3.70588e-07	0.659276	0.777	0.561	0.0094626	epithelial	ATP13A3	0.216
3.7714e-07	0.321075	0.403	0.151	0.00962989	epithelial	JADE1	0.252
3.94524e-07	0.255154	0.438	0.156	0.0100738	epithelial	DOCK9	0.282
4.2078e-07	0.587541	0.633	0.273	0.0107442	epithelial	KDM4C	0.36
4.24891e-07	0.53676	0.697	0.456	0.0108492	epithelial	ID4	0.241
4.39219e-07	0.635239	0.818	0.537	0.011215	epithelial	CHD7	0.281
4.42781e-07	0.581009	0.542	0.2	0.011306	epithelial	TBC1D8	0.342
4.85031e-07	0.491954	0.516	0.182	0.0123848	epithelial	SPRY2	0.334
4.98683e-07	0.51175	0.338	0.066	0.0127334	epithelial	SORBS2	0.272
5.06013e-07	0.225075	0.29	0.1	0.0129205	epithelial	EPHA2	0.19
5.30291e-07	0.365826	0.488	0.156	0.0135405	epithelial	SRSF8	0.332
5.3039e-07	0.362569	0.441	0.128	0.013543	epithelial	MSI1	0.313
5.34892e-07	0.418077	0.527	0.177	0.0136579	epithelial	GSTO2	0.35
5.51113e-07	0.504232	0.779	0.54	0.0140721	epithelial	KIAA1958	0.239
5.76619e-07	0.480055	0.398	0.121	0.0147234	epithelial	MET	0.277
5.90654e-07	0.735624	0.744	0.555	0.0150818	epithelial	TOR1AIP2	0.189
5.95665e-07	0.786423	0.342	0.094	0.0152097	epithelial	LINC01876	0.248
5.96864e-07	0.606359	0.714	0.33	0.0152403	epithelial	EFNB2	0.384
6.14465e-07	0.399797	0.371	0.048	0.0156897	epithelial	UCP2	0.323
6.15163e-07	0.526783	0.449	0.129	0.0157076	epithelial	PPM1L	0.32
6.5524e-07	0.310353	0.489	0.192	0.0167309	epithelial	C11orf1	0.297
6.55949e-07	0.452751	0.344	0.101	0.016749	epithelial	GRHL1	0.243
6.64456e-07	0.541598	0.899	0.748	0.0169662	epithelial	APLP2	0.151
6.78032e-07	0.336082	0.463	0.192	0.0173129	epithelial	SDC1	0.271
6.80757e-07	0.463503	0.802	0.64	0.0173824	epithelial	ANKRD28	0.162
7.37192e-07	0.552481	0.829	0.529	0.0188235	epithelial	RTN3	0.3
7.42993e-07	0.286398	0.408	0.132	0.0189716	epithelial	PRKAB1	0.276
7.47226e-07	0.244035	0.515	0.297	0.0190797	epithelial	ZDHHC7	0.218
7.77638e-07	0.343308	0.3	0.091	0.0198562	epithelial	PFKFB4	0.209
7.7786e-07	0.621699	0.411	0.142	0.0198619	epithelial	CA2	0.269
7.90745e-07	0.398024	0.327	0.13	0.0201909	epithelial	FSIP1	0.197
7.94689e-07	0.335207	0.311	0.107	0.0202916	epithelial	OSGIN2	0.204
8.0756e-07	0.497889	0.545	0.319	0.0206202	epithelial	NPC1	0.226
8.3168e-07	0.698136	0.789	0.553	0.0212361	epithelial	PPP4R1	0.236
8.82197e-07	0.562856	0.71	0.398	0.022526	epithelial	SPOPL	0.312
9.15486e-07	0.64931	0.711	0.414	0.023376	epithelial	USP6NL	0.297
9.53731e-07	0.49721	0.732	0.433	0.0243526	epithelial	PAK1	0.299
9.54617e-07	0.264418	0.349	0.076	0.0243752	epithelial	KCNS3	0.273
9.55561e-07	0.247828	0.617	0.39	0.0243993	epithelial	CTSZ	0.227
1.0127e-06	0.457415	0.717	0.476	0.0258582	epithelial	PHKB	0.241
1.07373e-06	0.411588	0.333	0.034	0.0274167	epithelial	SPATA6L	0.299
1.08145e-06	0.776235	0.537	0.169	0.0276138	epithelial	STK33	0.368
1.12468e-06	0.673465	0.823	0.626	0.0287177	epithelial	AHI1	0.197
1.14003e-06	0.272949	0.469	0.216	0.0291094	epithelial	MACROD1	0.253
1.2334e-06	0.6608	0.849	0.556	0.0314937	epithelial	IQGAP1	0.293
1.27331e-06	0.148851	0.342	0.169	0.0325127	epithelial	PTP4A3	0.173
1.28119e-06	0.741149	0.265	0.01	0.0327138	epithelial	FGF20	0.255
1.29459e-06	0.400774	0.763	0.531	0.0330561	epithelial	COL4A5	0.232
1.42871e-06	1.10436	0.399	0.181	0.0364807	epithelial	NEGR1	0.218
1.50905e-06	0.551944	0.416	0.173	0.038532	epithelial	RNF220	0.243
1.51114e-06	0.199059	0.265	0.049	0.0385854	epithelial	NIPA1	0.216
1.54055e-06	0.304935	0.321	0.051	0.0393365	epithelial	SLC37A1	0.27
1.57995e-06	0.243618	0.629	0.437	0.0403424	epithelial	RRP15	0.192
1.63283e-06	0.434959	0.592	0.285	0.0416926	epithelial	SATB1	0.307
1.63545e-06	0.438956	0.552	0.173	0.0417596	epithelial	FOXP4	0.379
1.6568e-06	0.292737	0.594	0.361	0.0423047	epithelial	EMID1	0.233
1.66677e-06	0.794645	0.804	0.528	0.0425592	epithelial	BTBD9	0.276
1.73379e-06	0.392731	0.396	0.134	0.0442706	epithelial	GATA6-AS1	0.262
1.82518e-06	0.439803	0.653	0.368	0.0466042	epithelial	AKIRIN1	0.285
1.85931e-06	0.482809	0.64	0.354	0.0474755	epithelial	SCAI	0.286
1.93161e-06	0.59269	0.559	0.246	0.0493217	epithelial	TIPARP	0.313
1.97606e-06	0.765788	0.369	0.107	0.0504568	epithelial	EYA1	0.262
2.00912e-06	0.563166	0.633	0.333	0.0513009	epithelial	MOB3B	0.3
2.06053e-06	0.344185	0.555	0.261	0.0526136	epithelial	LGALS3BP	0.294
2.22266e-06	0.692366	0.634	0.282	0.0567535	epithelial	KIAA1211	0.352
2.2266e-06	0.320433	0.355	0.104	0.0568539	epithelial	C4orf19	0.251
2.33366e-06	0.574348	0.752	0.502	0.0595877	epithelial	FAM107B	0.25
2.33682e-06	0.356968	0.409	0.104	0.0596684	epithelial	STK26	0.305
2.47706e-06	0.621232	0.633	0.402	0.0632493	epithelial	PREP	0.231
2.7624e-06	0.285529	0.26	0.027	0.0705351	epithelial	FAM83B	0.233
2.83889e-06	0.689192	0.293	0.145	0.0724882	epithelial	ADCY2	0.148
2.86635e-06	0.489669	0.87	0.731	0.0731893	epithelial	PPP2R5E	0.139
2.88689e-06	0.222022	0.299	0.11	0.0737138	epithelial	PMAIP1	0.189
2.91552e-06	1.0016	0.515	0.358	0.0744448	epithelial	ETV5	0.157
2.94599e-06	0.333571	0.564	0.334	0.075223	epithelial	C4orf48	0.23
2.9573e-06	0.294027	0.419	0.139	0.0755117	epithelial	CDK2AP2	0.28
3.10355e-06	0.242034	0.284	0.03	0.079246	epithelial	AC007405.3	0.254
3.14884e-06	0.325711	0.487	0.199	0.0804026	epithelial	E2F5	0.288
3.17276e-06	0.278277	0.304	0.038	0.0810134	epithelial	SPINT2	0.266
3.39481e-06	0.897185	0.628	0.291	0.086683	epithelial	ADAMTS6	0.337
3.55188e-06	0.338494	0.492	0.201	0.0906936	epithelial	ABRACL	0.291
3.70619e-06	0.596469	0.707	0.508	0.094634	epithelial	FAM135A	0.199
3.98885e-06	0.41312	0.383	0.11	0.101851	epithelial	MAP3K5	0.273
4.04024e-06	0.355623	0.749	0.548	0.103163	epithelial	RALGAPA2	0.201
4.10319e-06	0.340692	0.631	0.374	0.104771	epithelial	HPCAL1	0.257
4.16409e-06	0.778932	0.843	0.562	0.106326	epithelial	SDK1	0.281
4.43804e-06	0.317244	0.509	0.239	0.113321	epithelial	SPPL2B	0.27
4.49294e-06	0.400923	0.612	0.386	0.114723	epithelial	BUD23	0.226
4.55255e-06	0.224328	0.305	0.107	0.116245	epithelial	DHCR24	0.198
4.60031e-06	0.543846	0.853	0.623	0.117464	epithelial	ATP1B1	0.23
4.62098e-06	0.276527	0.414	0.157	0.117992	epithelial	BCR	0.257
4.62643e-06	0.334583	0.315	0.041	0.118131	epithelial	GCNT1	0.274
4.62696e-06	0.184472	0.77	0.534	0.118145	epithelial	USP53	0.236
4.95815e-06	0.176302	0.289	0.092	0.126601	epithelial	PLAGL2	0.197
5.27187e-06	0.435372	0.871	0.704	0.134612	epithelial	MAP3K13	0.167
5.50904e-06	0.248955	0.384	0.151	0.140668	epithelial	ABAT	0.233
5.52782e-06	0.468053	0.844	0.713	0.141147	epithelial	RICTOR	0.131
5.99378e-06	0.417821	0.518	0.226	0.153045	epithelial	ABHD2	0.292
6.30474e-06	0.297526	0.41	0.149	0.160985	epithelial	ZDHHC13	0.261
6.38878e-06	0.133228	0.573	0.323	0.163131	epithelial	S100A16	0.25
6.50255e-06	0.412955	0.401	0.129	0.166036	epithelial	PCDH17	0.272
6.66497e-06	0.41407	0.607	0.377	0.170183	epithelial	EMP2	0.23
6.6667e-06	0.30329	0.781	0.645	0.170228	epithelial	CCNC	0.136
6.71001e-06	0.344077	0.504	0.261	0.171333	epithelial	CCNYL1	0.243
6.72602e-06	0.458114	0.524	0.248	0.171742	epithelial	TMEM164	0.276
6.73243e-06	0.410777	0.363	0.09	0.171906	epithelial	ZSWIM5	0.273
6.82758e-06	0.28312	0.765	0.601	0.174335	epithelial	LTA4H	0.164
6.93561e-06	0.228323	0.338	0.109	0.177094	epithelial	REC8	0.229
6.98818e-06	0.55304	0.325	0.094	0.178436	epithelial	KCNIP4	0.231
7.32728e-06	0.339474	0.604	0.392	0.187095	epithelial	CNST	0.212
7.39411e-06	0.429656	0.418	0.063	0.188801	epithelial	CCDC125	0.355
7.68252e-06	0.40513	0.658	0.454	0.196166	epithelial	LGMN	0.204
7.8063e-06	0.695761	0.935	0.833	0.199326	epithelial	CUX1	0.102
7.86886e-06	0.250055	0.547	0.26	0.200923	epithelial	ECHDC2	0.287
7.99733e-06	0.455542	0.43	0.126	0.204204	epithelial	AP000462.1	0.304
8.04382e-06	0.479024	0.752	0.535	0.205391	epithelial	UBL3	0.217
8.05037e-06	0.325896	0.556	0.283	0.205558	epithelial	SLC7A8	0.273
8.05802e-06	0.301383	0.318	0.062	0.205753	epithelial	GRAMD2B	0.256
8.23443e-06	0.346807	0.655	0.464	0.210258	epithelial	SMURF1	0.191
8.28023e-06	0.67866	0.815	0.57	0.211427	epithelial	SOX6	0.245
8.43595e-06	0.21741	0.25	0.016	0.215404	epithelial	ENPP4	0.234
8.58446e-06	0.263643	0.545	0.266	0.219195	epithelial	CD44	0.279
9.14744e-06	0.397691	0.408	0.088	0.233571	epithelial	TMCO4	0.32
9.16417e-06	0.28266	0.449	0.197	0.233998	epithelial	PATZ1	0.252
9.28796e-06	0.531536	0.41	0.219	0.237159	epithelial	UCHL1	0.191
9.30514e-06	0.436609	0.654	0.408	0.237597	epithelial	UBP1	0.246
9.41e-06	0.521598	0.638	0.365	0.240275	epithelial	GAREM1	0.273
9.55161e-06	0.197415	0.251	0.074	0.243891	epithelial	RHPN2	0.177
9.56569e-06	0.313806	0.358	0.195	0.24425	epithelial	LINC01122	0.163
9.68708e-06	0.468641	0.908	0.795	0.24735	epithelial	SLC25A36	0.113
9.82291e-06	0.270543	0.838	0.725	0.250818	epithelial	NDUFC1	0.113
9.86263e-06	0.407265	0.693	0.464	0.251832	epithelial	CDYL	0.229
9.89473e-06	0.157009	0.25	0.062	0.252652	epithelial	SMAGP	0.188
9.91744e-06	0.609776	0.805	0.617	0.253232	epithelial	FBXW11	0.188
9.96035e-06	0.433796	0.906	0.772	0.254328	epithelial	OSBPL9	0.134
1.01579e-05	0.274392	0.262	0.035	0.259371	epithelial	NIPAL1	0.227
1.01818e-05	0.754356	0.81	0.555	0.259982	epithelial	USP25	0.255
1.02084e-05	0.27922	0.276	0.08	0.260661	epithelial	EDN1	0.196
1.03547e-05	0.395734	0.442	0.155	0.264398	epithelial	OGFRL1	0.287
1.05985e-05	0.341446	0.331	0.082	0.270622	epithelial	PPIL6	0.249
1.07838e-05	0.174512	0.432	0.269	0.275355	epithelial	FBXO38	0.163
1.09978e-05	0.461294	0.502	0.147	0.280817	epithelial	ITPR3	0.355
1.1085e-05	0.463635	0.357	0.069	0.283043	epithelial	RAPGEF4	0.288
1.12312e-05	0.573639	0.496	0.143	0.286777	epithelial	PKIA	0.353
1.13124e-05	0.256952	0.296	0.063	0.288852	epithelial	DENND3	0.233
1.13738e-05	0.336437	0.275	0.07	0.290419	epithelial	COBL	0.205
1.16496e-05	0.361247	0.771	0.547	0.29746	epithelial	AK3	0.224
1.22769e-05	0.285212	0.257	0.055	0.313479	epithelial	MUM1L1	0.202
1.26595e-05	0.609518	0.285	0.026	0.323247	epithelial	EPHA6	0.259
1.27364e-05	0.293023	0.439	0.168	0.325212	epithelial	METRNL	0.271
1.3313e-05	0.325848	0.519	0.231	0.339933	epithelial	BCAT2	0.288
1.3466e-05	0.309399	0.494	0.24	0.34384	epithelial	FAM174B	0.254
1.3551e-05	0.584964	0.715	0.368	0.34601	epithelial	CCDC186	0.347
1.40752e-05	0.552919	0.484	0.243	0.359396	epithelial	SH3GL3	0.241
1.47913e-05	0.920113	0.647	0.491	0.377682	epithelial	EGR1	0.156
1.48379e-05	0.404732	0.876	0.744	0.378872	epithelial	JUND	0.132
1.53441e-05	0.287302	0.635	0.329	0.391796	epithelial	CRIP2	0.306
1.55668e-05	0.236183	0.431	0.211	0.397484	epithelial	MERTK	0.22
1.59174e-05	0.23149	0.337	0.102	0.406435	epithelial	UBTD1	0.235
1.60029e-05	0.329689	0.435	0.131	0.408618	epithelial	IGSF3	0.304
1.60968e-05	0.455154	0.747	0.496	0.411015	epithelial	SCYL2	0.251
1.65046e-05	0.41178	0.665	0.45	0.421428	epithelial	KIAA0319L	0.215
1.66345e-05	0.483314	0.399	0.162	0.424747	epithelial	PHACTR1	0.237
1.72151e-05	0.540746	0.515	0.214	0.439572	epithelial	NDRG1	0.301
1.73705e-05	0.498619	0.768	0.548	0.443538	epithelial	PUF60	0.22
1.74552e-05	0.312641	0.47	0.266	0.445702	epithelial	SUSD1	0.204
1.77587e-05	0.422769	0.551	0.275	0.45345	epithelial	CSRP2	0.276
1.7942e-05	0.405965	0.43	0.146	0.458132	epithelial	B3GNT2	0.284
1.82877e-05	0.665306	0.703	0.411	0.466959	epithelial	LARP1B	0.292
1.83552e-05	0.369602	0.615	0.32	0.468682	epithelial	FAM136A	0.295
1.85276e-05	0.131922	0.287	0.133	0.473084	epithelial	NRBP2	0.154
1.8695e-05	0.173397	0.283	0.098	0.477357	epithelial	C5orf30	0.185
1.88674e-05	0.513777	0.753	0.571	0.48176	epithelial	NECTIN3	0.182
1.90525e-05	0.272521	0.361	0.086	0.486487	epithelial	SEMA4D	0.275
1.92112e-05	0.174727	0.572	0.394	0.490538	epithelial	PITPNA	0.178
1.99265e-05	0.146386	0.34	0.162	0.508803	epithelial	SRC	0.178
2.00869e-05	0.383194	0.454	0.127	0.5129	epithelial	CCDC88C	0.327
2.01164e-05	0.256307	0.327	0.178	0.513652	epithelial	RTKN2	0.149
2.01701e-05	0.203056	0.565	0.357	0.515024	epithelial	LPCAT3	0.208
2.081e-05	0.414794	0.288	0.06	0.531361	epithelial	MICAL2	0.228
2.21039e-05	0.228792	0.311	0.11	0.564402	epithelial	PDPN	0.201
2.39108e-05	0.40448	0.708	0.493	0.61054	epithelial	UBAP2	0.215
2.44983e-05	0.438552	0.703	0.386	0.625539	epithelial	MFSD10	0.317
2.49148e-05	0.206728	0.382	0.199	0.636174	epithelial	PSAT1	0.183
2.55868e-05	0.788121	0.791	0.559	0.653333	epithelial	TMCC1	0.232
2.64927e-05	0.19449	0.335	0.163	0.676465	epithelial	NBAT1	0.172
2.66396e-05	0.299866	0.829	0.711	0.680217	epithelial	SNRPG	0.118
2.67094e-05	0.238728	0.255	0.048	0.681997	epithelial	MYCN	0.207
2.69778e-05	0.293521	0.411	0.15	0.688852	epithelial	DNALI1	0.261
2.75685e-05	0.249215	0.257	0.035	0.703933	epithelial	PRKCQ	0.222
2.75869e-05	0.40265	0.658	0.412	0.704403	epithelial	SIPA1L3	0.246
2.79926e-05	0.537413	0.266	0.099	0.714763	epithelial	ACSL1	0.167
2.93921e-05	0.411973	0.33	0.058	0.750498	epithelial	RGS7BP	0.272
2.96567e-05	0.240941	0.567	0.386	0.757254	epithelial	ABHD17B	0.181
3.00871e-05	0.881612	0.708	0.426	0.768245	epithelial	TGFBR2	0.282
3.07697e-05	0.212995	0.509	0.369	0.785672	epithelial	GMNN	0.14
3.26903e-05	0.200568	0.28	0.068	0.834715	epithelial	MMP15	0.212
3.27404e-05	0.32784	0.333	0.044	0.835994	epithelial	STON2	0.289
3.29107e-05	0.526368	0.87	0.732	0.840341	epithelial	NUMB	0.138
3.47737e-05	0.29657	0.374	0.136	0.887911	epithelial	ESR2	0.238
3.50564e-05	0.126472	0.283	0.131	0.89513	epithelial	CASP9	0.152
3.51597e-05	0.519848	0.711	0.426	0.897767	epithelial	TUBB4B	0.285
3.56213e-05	0.559709	0.494	0.233	0.909554	epithelial	SOX9	0.261
3.57582e-05	0.241521	0.782	0.657	0.91305	epithelial	SSR3	0.125
3.74287e-05	0.376004	0.479	0.288	0.955705	epithelial	HES4	0.191
3.74774e-05	0.471039	0.272	0.099	0.956947	epithelial	BMPR1B	0.173
3.77897e-05	0.292905	0.361	0.136	0.964923	epithelial	KIF9	0.225
3.78057e-05	0.248526	0.295	0.124	0.96533	epithelial	DUSP8	0.171
3.78586e-05	0.3377	0.565	0.286	0.966682	epithelial	TRAF4	0.279
3.86238e-05	0.619517	0.8	0.541	0.986221	epithelial	FAT1	0.259
4.02202e-05	0.227629	0.409	0.209	1	epithelial	SLC12A6	0.2
4.10331e-05	0.419946	0.506	0.197	1	epithelial	ZCCHC2	0.309
4.16602e-05	0.264399	0.306	0.133	1	epithelial	SHC3	0.173
4.30972e-05	0.376153	0.797	0.62	1	epithelial	ABI1	0.177
4.32009e-05	0.315034	0.428	0.225	1	epithelial	CARS	0.203
4.34863e-05	0.366031	0.624	0.402	1	epithelial	DOPEY1	0.222
4.38157e-05	0.238404	0.517	0.289	1	epithelial	IMPA2	0.228
4.4626e-05	0.523088	0.888	0.762	1	epithelial	ARHGAP5	0.126
4.63647e-05	0.283876	0.313	0.084	1	epithelial	TBC1D30	0.229
4.65832e-05	0.365034	0.891	0.746	1	epithelial	CAMTA1	0.145
4.6815e-05	0.232988	0.33	0.129	1	epithelial	SMC5-AS1	0.201
4.69096e-05	0.555975	0.27	0.059	1	epithelial	NEK10	0.211
4.91526e-05	0.28052	0.689	0.538	1	epithelial	TSPAN6	0.151
4.96166e-05	0.294795	0.373	0.164	1	epithelial	BCL6	0.209
4.97209e-05	0.202254	0.336	0.113	1	epithelial	ARSD	0.223
5.07271e-05	0.207642	0.329	0.126	1	epithelial	MTMR1	0.203
5.12669e-05	0.12809	0.425	0.281	1	epithelial	KIFC3	0.144
5.17504e-05	0.593792	0.61	0.307	1	epithelial	EPB41L4A	0.303
5.30135e-05	0.205716	0.619	0.474	1	epithelial	EYA3	0.145
5.48222e-05	0.329289	0.371	0.165	1	epithelial	NABP1	0.206
5.56187e-05	0.12781	0.493	0.352	1	epithelial	CASP6	0.141
5.60669e-05	1.09736	0.699	0.479	1	epithelial	ATF3	0.22
5.61982e-05	0.528212	0.824	0.578	1	epithelial	TLK1	0.246
5.63461e-05	0.452792	0.406	0.094	1	epithelial	DPP4	0.312
5.85853e-05	0.396734	0.411	0.171	1	epithelial	GAS2	0.24
5.88255e-05	0.261711	0.308	0.054	1	epithelial	MGAT4A	0.254
5.89179e-05	0.434926	0.738	0.514	1	epithelial	RRAS2	0.224
5.92534e-05	0.316673	0.416	0.163	1	epithelial	TEX9	0.253
5.9269e-05	0.319134	0.336	0.136	1	epithelial	TENT5A	0.2
5.9665e-05	0.191172	0.26	0.101	1	epithelial	VAV3	0.159
6.01949e-05	1.04006	0.656	0.456	1	epithelial	DLG2	0.2
6.0551e-05	0.622416	0.631	0.395	1	epithelial	MYO1E	0.236
6.13728e-05	0.450107	0.874	0.743	1	epithelial	BRWD1	0.131
6.20752e-05	0.316486	0.44	0.172	1	epithelial	PIK3CB	0.268
6.27269e-05	0.325653	0.519	0.268	1	epithelial	LRIG1	0.251
6.44804e-05	0.326017	0.446	0.163	1	epithelial	EHD4	0.283
6.49998e-05	0.26082	0.345	0.099	1	epithelial	GAS8	0.246
6.55517e-05	0.193711	0.646	0.507	1	epithelial	CCDC66	0.139
6.56188e-05	0.390116	0.701	0.493	1	epithelial	ADAM17	0.208
6.60057e-05	0.207721	0.551	0.385	1	epithelial	ATP9A	0.166
6.63656e-05	0.281855	0.25	0.085	1	epithelial	AL359710.1	0.165
6.71593e-05	0.199825	0.784	0.62	1	epithelial	CAMKMT	0.164
6.73333e-05	0.249875	0.386	0.127	1	epithelial	DDR1	0.259
7.09449e-05	0.454492	0.536	0.253	1	epithelial	CDKL5	0.283
7.10695e-05	0.552808	0.576	0.337	1	epithelial	DIAPH1	0.239
7.14707e-05	0.192216	0.355	0.118	1	epithelial	COL9A2	0.237
7.32679e-05	0.383779	0.502	0.257	1	epithelial	SLC19A2	0.245
7.48918e-05	0.363971	0.507	0.229	1	epithelial	UCHL3	0.278
7.82154e-05	0.227839	0.429	0.219	1	epithelial	TAB3	0.21
7.82571e-05	0.191454	0.432	0.24	1	epithelial	METTL21A	0.192
7.83458e-05	0.558342	0.542	0.312	1	epithelial	STK17B	0.23
7.86137e-05	0.32616	0.783	0.58	1	epithelial	ESYT2	0.203
7.97034e-05	0.570243	0.268	0.063	1	epithelial	HES6	0.205
7.97428e-05	0.177945	0.314	0.14	1	epithelial	HSD17B7	0.174
8.09071e-05	0.301257	0.505	0.321	1	epithelial	SLC38A9	0.184
8.26489e-05	0.195419	0.315	0.16	1	epithelial	BAHCC1	0.155
8.34339e-05	0.247327	0.404	0.162	1	epithelial	FBXO25	0.242
8.59101e-05	0.322294	0.328	0.093	1	epithelial	NFE2L3	0.235
8.78009e-05	0.601047	0.786	0.567	1	epithelial	TRIM2	0.219
8.92493e-05	0.349607	0.353	0.147	1	epithelial	FLRT3	0.206
9.13025e-05	0.291705	0.643	0.457	1	epithelial	TMEM65	0.186
9.19991e-05	0.163701	0.291	0.152	1	epithelial	ASNS	0.139
9.29959e-05	0.292206	0.635	0.414	1	epithelial	GORASP2	0.221
9.40258e-05	0.333931	0.466	0.275	1	epithelial	HIST1H2BD	0.191
9.56257e-05	0.228123	0.252	0.036	1	epithelial	ATP6V0E2	0.216
9.61408e-05	0.230236	0.315	0.08	1	epithelial	EPOR	0.235
9.8547e-05	0.354207	0.852	0.742	1	epithelial	AGAP1	0.11
0.000100947	0.417328	0.81	0.628	1	epithelial	CECR2	0.182
0.000112309	0.688162	0.734	0.542	1	epithelial	FBN2	0.192
0.000114584	0.508588	0.796	0.58	1	epithelial	DESI2	0.216
0.000114698	0.348188	0.607	0.376	1	epithelial	ZNF277	0.231
0.000115619	0.258563	0.366	0.192	1	epithelial	PDZD2	0.174
0.000117356	0.31933	0.586	0.38	1	epithelial	SS18L2	0.206
0.000119383	0.159038	0.281	0.145	1	epithelial	GCLM	0.136
0.000123705	0.35721	0.499	0.267	1	epithelial	TOB1	0.232
0.000126622	0.263152	0.477	0.254	1	epithelial	AC097376.2	0.223
0.000127721	0.21695	0.339	0.156	1	epithelial	HSPA12A	0.183
0.000128413	0.385998	0.717	0.556	1	epithelial	STK39	0.161
0.000129907	0.285316	0.42	0.205	1	epithelial	KIF27	0.215
0.000131194	0.228274	0.381	0.163	1	epithelial	HAGH	0.218
0.000137449	0.335164	0.654	0.35	1	epithelial	ITSN2	0.304
0.000139116	0.236287	0.307	0.057	1	epithelial	STAP2	0.25
0.000139595	0.405907	0.44	0.157	1	epithelial	ZNRF2	0.283
0.000141215	0.259484	0.324	0.089	1	epithelial	FBXO16	0.235
0.00014205	0.536094	0.736	0.514	1	epithelial	TMEM245	0.222
0.000142123	0.202741	0.636	0.495	1	epithelial	UBN2	0.141
0.000143302	0.688216	0.899	0.793	1	epithelial	TRIO	0.106
0.000147137	0.532518	0.456	0.184	1	epithelial	NPNT	0.272
0.000148976	0.362388	0.661	0.434	1	epithelial	SRPK1	0.227
0.00015028	0.299586	0.457	0.183	1	epithelial	CXXC5	0.274
0.000150469	0.157135	0.488	0.336	1	epithelial	TMEM68	0.152
0.000150796	0.231092	0.298	0.064	1	epithelial	PNP	0.234
0.00015125	0.473553	0.597	0.355	1	epithelial	CLIP1	0.242
0.000154388	0.189952	0.337	0.129	1	epithelial	CLSTN3	0.208
0.000160425	0.527697	0.704	0.561	1	epithelial	HERPUD1	0.143
0.000161704	0.107374	0.301	0.168	1	epithelial	DUSP22	0.133
0.000161888	0.369981	0.737	0.528	1	epithelial	CCDC6	0.209
0.000163844	0.269523	0.568	0.339	1	epithelial	ZNF33A	0.229
0.000166407	0.184947	0.374	0.181	1	epithelial	SGSM2	0.193
0.000168828	0.253133	0.527	0.275	1	epithelial	PIM3	0.252
0.00016936	0.554582	0.389	0.154	1	epithelial	HIST2H2BF	0.235
0.000171288	0.372124	0.365	0.163	1	epithelial	CXXC4	0.202
0.0001719	0.142356	0.26	0.117	1	epithelial	L3MBTL1	0.143
0.000172272	0.293996	0.367	0.099	1	epithelial	ARID3B	0.268
0.000174147	0.195055	0.432	0.233	1	epithelial	ZNF33B	0.199
0.00017598	0.24002	0.32	0.113	1	epithelial	RMC1	0.207
0.000176196	0.178392	0.261	0.065	1	epithelial	ZBTB18	0.196
0.000177114	0.679669	0.867	0.719	1	epithelial	TJP1	0.148
0.000177382	0.164918	0.441	0.261	1	epithelial	SCPEP1	0.18
0.00017873	0.335107	0.499	0.364	1	epithelial	CNTN4	0.135
0.000180901	0.725684	0.325	0.188	1	epithelial	CDH2	0.137
0.00018163	0.56417	0.942	0.791	1	epithelial	JUN	0.151
0.000192072	0.284198	0.62	0.404	1	epithelial	CHMP2B	0.216
0.000192754	0.452947	0.819	0.677	1	epithelial	PPA1	0.142
0.000194094	0.312595	0.783	0.633	1	epithelial	LCOR	0.15
0.000207294	0.218165	0.254	0.034	1	epithelial	KCNC3	0.22
0.000209775	0.23515	0.815	0.691	1	epithelial	UBA6	0.124
0.000209885	0.281714	0.367	0.224	1	epithelial	CCDC146	0.143
0.000210838	0.147195	0.33	0.18	1	epithelial	G6PD	0.15
0.000211455	0.169922	0.337	0.162	1	epithelial	UHRF1BP1	0.175
0.000212865	0.333818	0.81	0.59	1	epithelial	BEX4	0.22
0.000223645	0.129308	0.419	0.265	1	epithelial	KDM6B	0.154
0.000226922	0.401163	0.551	0.306	1	epithelial	ERN1	0.245
0.000229743	0.356712	0.775	0.583	1	epithelial	AZIN1	0.192
0.000240966	0.180488	0.361	0.17	1	epithelial	PNPLA2	0.191
0.000245101	0.455566	0.665	0.463	1	epithelial	EIF2AK3	0.202
0.000246724	0.327477	0.487	0.199	1	epithelial	FZD3	0.288
0.00024854	0.196417	0.553	0.36	1	epithelial	FNIP2	0.193
0.000249156	0.276848	0.564	0.379	1	epithelial	ERO1A	0.185
0.00025401	0.424458	0.533	0.221	1	epithelial	C1GALT1	0.312
0.000258084	0.284644	0.448	0.182	1	epithelial	AGRN	0.266
0.000258865	0.831648	0.855	0.707	1	epithelial	RAPGEF2	0.148
0.000259441	0.143067	0.28	0.13	1	epithelial	DUSP23	0.15
0.000260005	0.201766	0.305	0.112	1	epithelial	TTC13	0.193
0.000262677	0.253659	0.826	0.678	1	epithelial	PPA2	0.148
0.000280669	0.119092	0.37	0.266	1	epithelial	GOT1	0.104
0.000289605	0.131122	0.285	0.122	1	epithelial	DPP7	0.163
0.00029867	0.331712	0.478	0.208	1	epithelial	SORT1	0.27
0.000317778	0.429783	0.859	0.683	1	epithelial	ACTN4	0.176
0.000319292	0.377452	0.479	0.185	1	epithelial	SORL1	0.294
0.000320383	0.595627	0.685	0.491	1	epithelial	ATF6	0.194
0.000322762	0.225457	0.418	0.2	1	epithelial	DNAJC5	0.218
0.000328127	0.259528	0.501	0.366	1	epithelial	AMOTL2	0.135
0.000331221	0.451867	0.489	0.238	1	epithelial	CHST11	0.251
0.000334186	0.473872	0.54	0.363	1	epithelial	MORC4	0.177
0.000335973	0.339511	0.72	0.499	1	epithelial	CHMP4B	0.221
0.000350667	0.248828	0.503	0.326	1	epithelial	PTPN21	0.177
0.000350959	0.200068	0.407	0.198	1	epithelial	IL13RA1	0.209
0.000351996	0.409178	0.728	0.472	1	epithelial	ATP6V1H	0.256
0.000353426	0.376747	0.825	0.674	1	epithelial	RAB10	0.151
0.000356288	0.212606	0.392	0.18	1	epithelial	CEBPG	0.212
0.000357482	0.298216	0.546	0.297	1	epithelial	CCDC92	0.249
0.000362428	0.320625	0.5	0.243	1	epithelial	LPCAT1	0.257
0.000363879	0.223381	0.421	0.271	1	epithelial	SLC7A2	0.15
0.000365749	0.247648	0.668	0.475	1	epithelial	TXNL4A	0.193
0.000367162	0.186178	0.336	0.17	1	epithelial	SYNJ2	0.166
0.000371115	0.340392	0.697	0.52	1	epithelial	MAP3K4	0.177
0.000382172	0.439382	0.883	0.778	1	epithelial	ERC1	0.105
0.000382479	0.289185	0.546	0.341	1	epithelial	PCNX2	0.205
0.000382493	0.199459	0.261	0.072	1	epithelial	KCNK5	0.189
0.000392951	0.1103	0.291	0.179	1	epithelial	PANK1	0.112
0.000402497	0.555537	0.622	0.404	1	epithelial	BTG2	0.218
0.000410194	0.584513	0.678	0.552	1	epithelial	PTPN14	0.126
0.000411043	0.136542	0.329	0.179	1	epithelial	GCHFR	0.15
0.000417097	0.409563	0.581	0.32	1	epithelial	TFB1M	0.261
0.000420161	0.254145	0.364	0.177	1	epithelial	FAM69A	0.187
0.000423192	0.33874	0.644	0.388	1	epithelial	PDLIM1	0.256
0.000424213	0.244105	0.406	0.195	1	epithelial	CCDC126	0.211
0.000426395	0.220953	0.377	0.169	1	epithelial	OLFM2	0.208
0.000435168	0.225636	0.62	0.446	1	epithelial	SELENOS	0.174
0.000435986	0.301765	0.338	0.119	1	epithelial	GLRB	0.219
0.000450559	0.298377	0.72	0.555	1	epithelial	COX20	0.165
0.000450695	0.20745	0.36	0.152	1	epithelial	TRAF3IP2	0.208
0.000451598	0.620391	0.712	0.492	1	epithelial	NBEA	0.22
0.000454123	0.278091	0.301	0.069	1	epithelial	DOPEY2	0.232
0.000455839	0.208643	0.359	0.156	1	epithelial	PIK3C2B	0.203
0.000464053	0.311187	0.607	0.34	1	epithelial	PCGF2	0.267
0.000465156	0.165762	0.353	0.183	1	epithelial	NOTCH1	0.17
0.000476015	0.491325	0.748	0.487	1	epithelial	ELF1	0.261
0.000494295	0.657549	0.548	0.278	1	epithelial	ABCC4	0.27
0.000501726	0.486572	0.274	0.061	1	epithelial	PACRG	0.213
0.000509442	0.392286	0.351	0.052	1	epithelial	JPH1	0.299
0.000514292	0.366757	0.576	0.381	1	epithelial	DNMBP	0.195
0.00051746	0.273347	0.461	0.259	1	epithelial	EML1	0.202
0.000523794	0.114873	0.498	0.37	1	epithelial	FAM91A1	0.128
0.000527022	0.208739	0.265	0.057	1	epithelial	FOXP4-AS1	0.208
0.000530751	0.529375	0.921	0.799	1	epithelial	PKM	0.122
0.000532266	0.565565	0.856	0.712	1	epithelial	RBPMS	0.144
0.000542729	0.282973	0.369	0.158	1	epithelial	RGMB	0.211
0.000549732	0.527902	0.77	0.526	1	epithelial	SCAPER	0.244
0.000550264	0.276546	0.355	0.14	1	epithelial	ARG2	0.215
0.000559697	0.711258	0.627	0.433	1	epithelial	MYOF	0.194
0.000560908	0.301277	0.44	0.175	1	epithelial	CCDC112	0.265
0.000568448	0.316062	0.861	0.743	1	epithelial	SPPL3	0.118
0.000571476	0.260384	0.529	0.304	1	epithelial	GNPTAB	0.225
0.000575583	0.207153	0.481	0.264	1	epithelial	CRELD1	0.217
0.000577831	0.106336	0.302	0.177	1	epithelial	ZMYM3	0.125
0.000585401	0.164194	0.264	0.132	1	epithelial	DNAJC3-DT	0.132
0.00058887	0.281403	0.463	0.285	1	epithelial	HIST2H2BE	0.178
0.000589811	0.31214	0.514	0.297	1	epithelial	TARBP1	0.217
0.000593172	0.494421	0.787	0.554	1	epithelial	ATP2A2	0.233
0.000593438	0.352243	0.659	0.409	1	epithelial	FDX1	0.25
0.000595618	0.231249	0.331	0.161	1	epithelial	AC022217.3	0.17
0.000607161	0.12393	0.352	0.207	1	epithelial	C12orf73	0.145
0.000607197	0.14974	0.321	0.183	1	epithelial	ZNF611	0.138
0.000609538	0.217874	0.461	0.313	1	epithelial	DPH6	0.148
0.000618705	0.218374	0.455	0.28	1	epithelial	FZD2	0.175
0.000621284	0.599232	0.592	0.423	1	epithelial	SLC20A2	0.169
0.000623176	0.227472	0.327	0.159	1	epithelial	FAXC	0.168
0.000631547	0.480361	0.73	0.521	1	epithelial	SMC4	0.209
0.000645793	0.372861	0.643	0.346	1	epithelial	BCL11A	0.297
0.000654762	0.348885	0.586	0.381	1	epithelial	NLK	0.205
0.000657989	0.213408	0.343	0.159	1	epithelial	KLHL2	0.184
0.000668229	0.623602	0.665	0.434	1	epithelial	FGD6	0.231
0.000673678	0.520228	0.577	0.402	1	epithelial	SWAP70	0.175
0.000673868	0.378577	0.759	0.588	1	epithelial	TULP4	0.171
0.000674743	0.352556	0.679	0.445	1	epithelial	OXSR1	0.234
0.000685015	0.724468	0.838	0.617	1	epithelial	FHIT	0.221
0.000692544	0.234189	0.724	0.51	1	epithelial	NFATC3	0.214
0.000702874	0.505745	0.752	0.497	1	epithelial	MIR99AHG	0.255
0.000702995	0.28118	0.534	0.297	1	epithelial	SLC11A2	0.237
0.000713025	0.179299	0.297	0.13	1	epithelial	NUAK2	0.167
0.000720117	0.187668	0.37	0.19	1	epithelial	TMTC4	0.18
0.00072186	0.355601	0.755	0.617	1	epithelial	UGDH	0.138
0.000734605	0.258417	0.469	0.223	1	epithelial	TRAPPC6A	0.246
0.000742598	0.371018	0.829	0.694	1	epithelial	PTPN12	0.135
0.000743388	0.479537	0.724	0.547	1	epithelial	INTS6	0.177
0.000752883	0.138762	0.276	0.109	1	epithelial	MTHFS	0.167
0.000757252	0.253449	0.316	0.143	1	epithelial	TRIB1	0.173
0.000759887	0.345733	0.886	0.783	1	epithelial	YWHAZ	0.103
0.000760148	0.35622	0.469	0.239	1	epithelial	ASPSCR1	0.23
0.000762053	0.24464	0.295	0.074	1	epithelial	AIF1L	0.221
0.000786854	0.244404	0.36	0.226	1	epithelial	HSPA4L	0.134
0.000793619	0.333599	0.786	0.589	1	epithelial	RPAIN	0.197
0.000802125	0.570704	0.71	0.403	1	epithelial	DTNB	0.307
0.000820079	0.23743	0.531	0.317	1	epithelial	LRP5	0.214
0.000826347	0.190057	0.668	0.513	1	epithelial	PNKD	0.155
0.000826542	0.458047	0.777	0.662	1	epithelial	PAM	0.115
0.000828606	0.201921	0.392	0.23	1	epithelial	PHKA2	0.162
0.000840462	0.117403	0.346	0.227	1	epithelial	L2HGDH	0.119
0.000851514	0.146052	0.297	0.131	1	epithelial	CRYL1	0.166
0.000856839	0.163865	0.505	0.335	1	epithelial	CISD2	0.17
0.000868732	0.337624	0.668	0.425	1	epithelial	ATL2	0.243
0.000870054	0.404633	0.539	0.327	1	epithelial	OXCT1	0.212
0.000877734	0.363384	0.772	0.654	1	epithelial	SESTD1	0.118
0.000899903	0.275019	0.296	0.119	1	epithelial	NDUFV2-AS1	0.177
0.000903571	0.276665	0.38	0.216	1	epithelial	SPEF2	0.164
0.000914745	0.352684	0.651	0.474	1	epithelial	QSOX1	0.177
0.000917603	0.527178	0.719	0.57	1	epithelial	OAT	0.149
0.000935778	0.116819	0.31	0.191	1	epithelial	TAF4	0.119
0.00095797	0.244095	0.628	0.449	1	epithelial	EPB41	0.179
0.000958253	0.482852	0.664	0.447	1	epithelial	GOLGA8A	0.217
0.000966324	0.450591	0.816	0.584	1	epithelial	CLINT1	0.232
0.000967142	0.452946	0.322	0.13	1	epithelial	SLC25A21	0.192
0.000970294	0.109894	0.26	0.153	1	epithelial	AC079594.2	0.107
0.000983777	0.487485	0.826	0.636	1	epithelial	COG5	0.19
0.000988838	0.140381	0.287	0.131	1	epithelial	CDON	0.156
0.000991896	0.308872	0.565	0.356	1	epithelial	PCGF5	0.209
0.000995547	0.232166	0.494	0.39	1	epithelial	IRS2	0.104
0.00103465	0.251703	0.714	0.595	1	epithelial	CASD1	0.119
0.00104091	0.244139	0.558	0.371	1	epithelial	SRP19	0.187
0.00105075	0.144737	0.274	0.143	1	epithelial	PODXL2	0.131
0.00105721	0.234356	0.642	0.445	1	epithelial	SHOC2	0.197
0.00107737	0.329727	0.808	0.623	1	epithelial	CARMIL1	0.185
0.00108841	0.459297	0.574	0.282	1	epithelial	DNAJB9	0.292
0.00111744	0.369035	0.495	0.256	1	epithelial	EPB41L3	0.239
0.00113528	0.158047	0.568	0.422	1	epithelial	LAMTOR2	0.146
0.00114291	0.295471	0.765	0.612	1	epithelial	STIP1	0.153
0.00114311	0.482134	0.705	0.539	1	epithelial	RHOB	0.166
0.00116835	0.333917	0.833	0.73	1	epithelial	RABGAP1L	0.103
0.00117917	0.416312	0.841	0.711	1	epithelial	FAR1	0.13
0.00122285	0.228974	0.359	0.22	1	epithelial	2003-03-01	0.139
0.00122541	0.246154	0.507	0.321	1	epithelial	TET3	0.186
0.00126138	0.200049	0.631	0.449	1	epithelial	ZFAND1	0.182
0.00126959	0.162198	0.303	0.138	1	epithelial	YOD1	0.165
0.00133485	0.375365	0.618	0.517	1	epithelial	TLN2	0.101
0.00136394	0.121883	0.338	0.202	1	epithelial	TMEM184B	0.136
0.00136464	0.364448	0.478	0.288	1	epithelial	UBA6-AS1	0.19
0.00137153	0.383055	0.573	0.27	1	epithelial	CERS4	0.303
0.00139127	0.259262	0.662	0.46	1	epithelial	CSTF3	0.202
0.00139356	0.240075	0.369	0.202	1	epithelial	LINC00472	0.167
0.00143423	0.358786	0.649	0.437	1	epithelial	MGAT5	0.212
0.00143716	0.455035	0.692	0.441	1	epithelial	RALGPS2	0.251
0.00145024	0.296321	0.681	0.462	1	epithelial	USP10	0.219
0.00146856	0.373061	0.595	0.387	1	epithelial	LPIN2	0.208
0.00147921	0.12393	0.493	0.356	1	epithelial	RANBP3	0.137
0.00149049	0.257273	0.753	0.621	1	epithelial	TRIM33	0.132
0.00149892	0.177308	0.383	0.202	1	epithelial	TBC1D22B	0.181
0.00152107	0.573898	0.771	0.544	1	epithelial	PTBP3	0.227
0.00152768	0.266634	0.478	0.247	1	epithelial	WWP2	0.231
0.00154783	0.215883	0.503	0.316	1	epithelial	CHCHD6	0.187
0.00161189	0.557469	0.749	0.462	1	epithelial	ZDHHC21	0.287
0.0016158	0.478257	0.912	0.781	1	epithelial	SERP1	0.131
0.00162107	0.148247	0.318	0.127	1	epithelial	RDH10	0.191
0.00162585	0.559493	0.509	0.178	1	epithelial	RUNX1	0.331
0.00164016	0.359771	0.757	0.578	1	epithelial	AMD1	0.179
0.00164459	0.236902	0.445	0.268	1	epithelial	SLC39A11	0.177
0.00164651	0.207272	0.632	0.443	1	epithelial	PRPSAP2	0.189
0.00169156	0.204868	0.298	0.125	1	epithelial	RUNX2	0.173
0.00170983	0.281599	0.552	0.321	1	epithelial	PEX13	0.231
0.00171193	0.331154	0.659	0.471	1	epithelial	RAP1GDS1	0.188
0.00171428	0.202901	0.403	0.19	1	epithelial	CCNDBP1	0.213
0.00173858	0.326054	0.53	0.242	1	epithelial	DSG2	0.288
0.00173966	0.303542	0.641	0.449	1	epithelial	SLC39A10	0.192
0.00174607	0.22853	0.592	0.396	1	epithelial	EPRS	0.196
0.00174671	1.02118	0.54	0.226	1	epithelial	ANK2	0.314
0.0017697	0.143312	0.507	0.361	1	epithelial	WIPF2	0.146
0.00177237	0.414232	0.586	0.358	1	epithelial	UMAD1	0.228
0.00179824	0.319179	0.453	0.216	1	epithelial	CDK7	0.237
0.00180368	0.206926	0.687	0.529	1	epithelial	LRPAP1	0.158
0.00180413	0.618522	0.677	0.535	1	epithelial	TGFB2	0.142
0.0018088	0.284824	0.695	0.505	1	epithelial	FBXO34	0.19
0.00181126	0.271079	0.809	0.646	1	epithelial	CAST	0.163
0.00181977	0.575759	0.916	0.808	1	epithelial	MSI2	0.108
0.0018309	0.311851	0.748	0.57	1	epithelial	SQSTM1	0.178
0.00184545	0.344282	0.72	0.509	1	epithelial	UGCG	0.211
0.00184891	0.153153	0.283	0.167	1	epithelial	SUCLG2-AS1	0.116
0.00185836	0.479939	0.585	0.442	1	epithelial	CRISPLD1	0.143
0.00187442	0.268023	0.433	0.216	1	epithelial	ANKRD6	0.217
0.00188591	0.139621	0.393	0.272	1	epithelial	BCL2L14	0.121
0.0019401	0.184993	0.427	0.244	1	epithelial	SEC23B	0.183
0.00195631	0.228253	0.42	0.268	1	epithelial	MEGF9	0.152
0.00200052	0.333421	0.647	0.419	1	epithelial	AP1S1	0.228
0.00202099	0.304843	0.373	0.216	1	epithelial	NEK11	0.157
0.00203436	0.364318	0.295	0.124	1	epithelial	CAVIN2	0.171
0.00208942	0.199374	0.386	0.206	1	epithelial	AMMECR1	0.18
0.00211418	0.267612	0.378	0.163	1	epithelial	JADE3	0.215
0.00213151	0.241562	0.684	0.498	1	epithelial	RPRD1A	0.186
0.00216046	0.140421	0.401	0.273	1	epithelial	KIAA0753	0.128
0.00220227	0.364661	0.92	0.799	1	epithelial	KTN1	0.121
0.00223782	0.21783	0.794	0.674	1	epithelial	FAM13B	0.12
0.00223923	1.00558	0.591	0.445	1	epithelial	THBS1	0.146
0.00226213	0.113039	0.261	0.128	1	epithelial	AGA	0.133
0.00229119	0.286968	0.529	0.331	1	epithelial	C9orf72	0.198
0.00235381	0.312424	0.456	0.184	1	epithelial	BAIAP2	0.272
0.00237371	0.347813	0.437	0.16	1	epithelial	CMTM4	0.277
0.00239656	0.425662	0.275	0.074	1	epithelial	NRK	0.201
0.00241434	0.208209	0.356	0.192	1	epithelial	AL139807.1	0.164
0.00242998	0.3436	0.372	0.117	1	epithelial	AK9	0.255
0.00244276	0.193372	0.392	0.193	1	epithelial	CNOT11	0.199
0.00246089	0.241788	0.431	0.2	1	epithelial	CCPG1	0.231
0.00247447	0.371416	0.549	0.257	1	epithelial	GDE1	0.292
0.0024956	0.218603	0.562	0.39	1	epithelial	GTF2IRD1	0.172
0.00253729	0.105251	0.282	0.158	1	epithelial	MFSD4B	0.124
0.00254346	0.312994	0.647	0.442	1	epithelial	ECPAS	0.205
0.00254849	0.113014	0.369	0.241	1	epithelial	ZBTB5	0.128
0.00254866	0.111911	0.794	0.605	1	epithelial	SVIL	0.189
0.00255183	0.287531	0.573	0.345	1	epithelial	SNHG19	0.228
0.00256606	0.177224	0.4	0.207	1	epithelial	CAPG	0.193
0.00264717	0.112477	0.389	0.235	1	epithelial	TMEM106C	0.154
0.0026477	0.28998	0.651	0.431	1	epithelial	C16orf87	0.22
0.0026783	0.180664	0.31	0.158	1	epithelial	AMOT	0.152
0.00268308	0.406308	0.599	0.357	1	epithelial	CHP1	0.242
0.00268508	0.169935	0.441	0.305	1	epithelial	HEXIM1	0.136
0.00270152	0.233039	0.533	0.315	1	epithelial	ESCO1	0.218
0.00271503	0.38609	0.835	0.69	1	epithelial	DYNLT1	0.145
0.00273376	0.309018	0.504	0.237	1	epithelial	L3MBTL4	0.267
0.00275333	0.216865	0.684	0.504	1	epithelial	PTPN2	0.18
0.00277568	0.152993	0.401	0.228	1	epithelial	TFRC	0.173
0.00278992	0.256496	0.745	0.575	1	epithelial	USO1	0.17
0.00283506	0.160196	0.278	0.139	1	epithelial	PDLIM4	0.139
0.00285766	0.264424	0.613	0.407	1	epithelial	MAGEF1	0.206
0.00285869	0.131063	0.439	0.295	1	epithelial	TRIM8	0.144
0.00286239	0.251162	0.535	0.332	1	epithelial	TCF20	0.203
0.00290599	0.160017	0.54	0.378	1	epithelial	CNIH4	0.162
0.00292014	0.262105	0.578	0.381	1	epithelial	GXYLT1	0.197
0.00293017	0.205071	0.415	0.227	1	epithelial	DTD1	0.188
0.00293199	0.240463	0.376	0.144	1	epithelial	SSX2IP	0.232
0.00293749	0.392515	0.671	0.489	1	epithelial	TBC1D9	0.182
0.00296255	0.243787	0.369	0.159	1	epithelial	AAGAB	0.21
0.00296902	0.358195	0.593	0.326	1	epithelial	SACM1L	0.267
0.00300916	0.168032	0.387	0.209	1	epithelial	NOL4L	0.178
0.00303211	0.168028	0.499	0.267	1	epithelial	DHRS3	0.232
0.00309107	0.719876	0.306	0.115	1	epithelial	NPAS3	0.191
0.00312259	0.179081	0.399	0.239	1	epithelial	TACC2	0.16
0.00314676	0.246222	0.336	0.156	1	epithelial	EFL1	0.18
0.00316617	0.251781	0.767	0.625	1	epithelial	NFE2L2	0.142
0.00318222	0.228568	0.525	0.34	1	epithelial	BTBD3	0.185
0.00325424	0.139036	0.46	0.318	1	epithelial	MTFR1	0.142
0.00326579	0.148248	0.31	0.155	1	epithelial	ZDBF2	0.155
0.00333068	0.337051	0.512	0.329	1	epithelial	MIR181A2HG	0.183
0.0033623	0.367621	0.745	0.522	1	epithelial	MRPS36	0.223
0.00338576	0.176161	0.426	0.273	1	epithelial	FGGY	0.153
0.00339022	0.274031	0.84	0.714	1	epithelial	DHX15	0.126
0.00340887	0.103303	0.551	0.438	1	epithelial	ANKLE2	0.113
0.00341838	0.249163	0.542	0.299	1	epithelial	WDR6	0.243
0.00343755	0.122327	0.263	0.128	1	epithelial	KMT5C	0.135
0.00355212	0.295325	0.633	0.444	1	epithelial	USP32	0.189
0.00355958	0.159012	0.524	0.374	1	epithelial	TMEM14A	0.15
0.00355993	0.165804	0.449	0.297	1	epithelial	TPTEP2-CSNK1E	0.152
0.00361098	0.33798	0.742	0.596	1	epithelial	PFDN1	0.146
0.00364141	0.159133	0.685	0.563	1	epithelial	RNF13	0.122
0.00366385	0.162385	0.286	0.104	1	epithelial	RGP1	0.182
0.00368437	0.111461	0.276	0.153	1	epithelial	TBC1D8B	0.123
0.00369018	0.139252	0.397	0.283	1	epithelial	MSRA	0.114
0.00369418	0.159536	0.72	0.593	1	epithelial	REEP5	0.127
0.00370027	0.365185	0.498	0.263	1	epithelial	PLXNA2	0.235
0.00371338	0.243991	0.703	0.568	1	epithelial	MAN1A2	0.135
0.00377292	0.483728	0.285	0.077	1	epithelial	TMEM232	0.208
0.00379957	0.217924	0.33	0.122	1	epithelial	AC006978.2	0.208
0.00381949	0.180488	0.378	0.211	1	epithelial	ACVR2B	0.167
0.00383431	0.230287	0.358	0.165	1	epithelial	PUS10	0.193
0.00386839	0.238808	0.438	0.235	1	epithelial	PLEKHF2	0.203
0.00388057	0.279354	0.621	0.395	1	epithelial	FOXK2	0.226
0.00389919	0.391663	0.594	0.362	1	epithelial	MPP6	0.232
0.0039062	0.294107	0.333	0.199	1	epithelial	TNFRSF21	0.134
0.00390898	0.271044	0.736	0.628	1	epithelial	IER2	0.108
0.00394659	0.13023	0.452	0.328	1	epithelial	ZNF708	0.124
0.0040157	0.322921	0.72	0.534	1	epithelial	2009-09-01	0.186
0.00404285	0.418127	0.668	0.483	1	epithelial	ETF1	0.185
0.00410136	0.150269	0.524	0.355	1	epithelial	ARHGEF2	0.169
0.00419591	0.283234	0.601	0.381	1	epithelial	CRLS1	0.22
0.00423776	0.464481	0.504	0.403	1	epithelial	DNAJA4	0.101
0.00424214	0.182299	0.412	0.226	1	epithelial	CAMK2G	0.186
0.00424641	0.279347	0.395	0.157	1	epithelial	P4HTM	0.238
0.00428044	0.306153	0.629	0.464	1	epithelial	FAM162A	0.165
0.00428166	0.278857	0.545	0.295	1	epithelial	C1orf198	0.25
0.00430485	0.238479	0.725	0.578	1	epithelial	FKBP2	0.147
0.00434624	0.101443	0.484	0.361	1	epithelial	ZNF438	0.123
0.00437321	0.263284	0.615	0.433	1	epithelial	PTP4A2	0.182
0.00441663	0.491431	0.907	0.767	1	epithelial	FARP1	0.14
0.00447527	0.294812	0.325	0.187	1	epithelial	TEX14	0.138
0.00447814	0.18851	0.399	0.225	1	epithelial	ZNF195	0.174
0.00449116	0.231912	0.755	0.594	1	epithelial	BRD7	0.161
0.00456936	0.420589	0.633	0.448	1	epithelial	WEE1	0.185
0.0045888	0.103488	0.409	0.281	1	epithelial	NAPG	0.128
0.00467581	0.117661	0.371	0.219	1	epithelial	PLA2G12A	0.152
0.00472031	0.124044	0.384	0.279	1	epithelial	POLG2	0.105
0.00473652	0.135525	0.373	0.241	1	epithelial	RAB30-AS1	0.132
0.00480441	0.140371	0.376	0.213	1	epithelial	FAM129B	0.163
0.00488382	0.160279	0.512	0.369	1	epithelial	CCDC93	0.143
0.0049112	0.752288	0.799	0.668	1	epithelial	GLS	0.131
0.00497842	0.287367	0.771	0.592	1	epithelial	TM9SF2	0.179
0.0049879	0.173356	0.361	0.196	1	epithelial	RHBDD2	0.165
0.0050173	0.326841	0.722	0.578	1	epithelial	YBX3	0.144
0.00506505	0.224368	0.69	0.558	1	epithelial	NINL	0.132
0.00508113	0.182841	0.622	0.508	1	epithelial	ZNF431	0.114
0.0051178	0.387902	0.821	0.649	1	epithelial	STAU1	0.172
0.00513003	0.105785	0.299	0.168	1	epithelial	COQ8B	0.131
0.00514298	0.403152	0.515	0.208	1	epithelial	KIF13B	0.307
0.00514317	0.160834	0.523	0.376	1	epithelial	ZDHHC3	0.147
0.00517835	0.160576	0.476	0.308	1	epithelial	EPHX2	0.168
0.00521457	0.195106	0.477	0.332	1	epithelial	YARS	0.145
0.00528863	0.191729	0.662	0.538	1	epithelial	PIAS2	0.124
0.00532772	0.144471	0.463	0.293	1	epithelial	DDRGK1	0.17
0.00538988	0.522926	0.597	0.363	1	epithelial	NRIP1	0.234
0.00543914	0.144127	0.426	0.261	1	epithelial	FAM117A	0.165
0.00545648	0.23062	0.329	0.089	1	epithelial	PRKCD	0.24
0.00550221	0.199854	0.389	0.207	1	epithelial	DTNBP1	0.182
0.00552699	0.300908	0.814	0.678	1	epithelial	POGZ	0.136
0.00552869	0.173831	0.599	0.444	1	epithelial	KDM4B	0.155
0.0055961	0.150891	0.262	0.115	1	epithelial	GYG2	0.147
0.00563162	0.261302	0.826	0.705	1	epithelial	RABGAP1	0.121
0.0056641	0.207908	0.368	0.204	1	epithelial	CCDC191	0.164
0.00567667	0.224176	0.43	0.202	1	epithelial	PRELID3B	0.228
0.00567957	0.315693	0.414	0.22	1	epithelial	COL9A3	0.194
0.0058346	0.367818	0.728	0.585	1	epithelial	PIP5K1A	0.143
0.00583596	0.25894	0.773	0.625	1	epithelial	PSPC1	0.148
0.00585436	0.105042	0.301	0.183	1	epithelial	RAB40C	0.118
0.00594207	0.155903	0.291	0.15	1	epithelial	MT1X	0.141
0.00597046	0.298315	0.816	0.65	1	epithelial	LIMCH1	0.166
0.00597822	0.371994	0.831	0.699	1	epithelial	MAP2K4	0.132
0.00599719	0.153397	0.25	0.074	1	epithelial	FUCA1	0.176
0.00605662	0.180328	0.722	0.621	1	epithelial	ATAD2B	0.101
0.00608949	0.194352	0.786	0.649	1	epithelial	MICU2	0.137
0.00622781	0.155524	0.289	0.116	1	epithelial	SMTNL2	0.173
0.00625758	0.237357	0.255	0.101	1	epithelial	ALDH1A1	0.154
0.0062813	0.479331	0.275	0.09	1	epithelial	BEX1	0.185
0.0063448	0.148089	0.315	0.187	1	epithelial	TRDMT1	0.128
0.0063966	0.18591	0.377	0.211	1	epithelial	NIPSNAP1	0.166
0.00642997	0.118012	0.35	0.215	1	epithelial	ANKRD27	0.135
0.00655405	0.26794	0.766	0.593	1	epithelial	GSPT1	0.173
0.00657616	0.132837	0.614	0.481	1	epithelial	RHOT1	0.133
0.00662972	0.495858	0.71	0.565	1	epithelial	CNKSR3	0.145
0.00664334	0.498589	0.529	0.195	1	epithelial	ARL4A	0.334
0.00674241	0.216062	0.662	0.496	1	epithelial	BCAP31	0.166
0.00682521	0.500689	0.673	0.478	1	epithelial	ARL5B	0.195
0.00685128	0.232764	0.255	0.05	1	epithelial	FAM84A	0.205
0.00686604	0.229906	0.275	0.037	1	epithelial	NBEAL2	0.238
0.00691238	0.464051	0.681	0.391	1	epithelial	AFTPH	0.29
0.0069874	0.179011	0.631	0.488	1	epithelial	PPME1	0.143
0.00701979	0.143212	0.718	0.614	1	epithelial	HNRNPLL	0.104
0.00706778	0.132108	0.357	0.214	1	epithelial	ANKZF1	0.143
0.00709523	0.240122	0.874	0.746	1	epithelial	S100A10	0.128
0.00712503	0.1412	0.627	0.497	1	epithelial	DAZAP1	0.13
0.00712677	0.316547	0.628	0.474	1	epithelial	ZBTB10	0.154
0.0071275	0.30197	0.722	0.553	1	epithelial	KPNA4	0.169
0.00723238	0.144519	0.334	0.177	1	epithelial	ZDHHC9	0.157
0.00733001	0.502671	0.808	0.647	1	epithelial	SLMAP	0.161
0.00736922	0.333967	0.759	0.559	1	epithelial	C7orf50	0.2
0.00745386	0.408446	0.859	0.744	1	epithelial	SMURF2	0.115
0.00745776	0.232739	0.709	0.557	1	epithelial	NUTM2B-AS1	0.152
0.00747233	0.30694	0.383	0.156	1	epithelial	DNAAF4	0.227
0.00750424	0.186173	0.569	0.406	1	epithelial	TCF3	0.163
0.00753993	0.262038	0.616	0.448	1	epithelial	LNPEP	0.168
0.00772209	0.196853	0.438	0.236	1	epithelial	CNDP2	0.202
0.00772954	0.12036	0.683	0.567	1	epithelial	LARS	0.116
0.00777072	0.435456	0.791	0.669	1	epithelial	SECISBP2L	0.122
0.00777224	0.407699	0.665	0.471	1	epithelial	TRAPPC9	0.194
0.00778243	0.243018	0.567	0.344	1	epithelial	ARPC5L	0.223
0.00778849	0.446569	0.528	0.396	1	epithelial	KLHL5	0.132
0.00780666	0.185574	0.521	0.368	1	epithelial	SMIM19	0.153
0.00782256	0.304697	0.66	0.483	1	epithelial	ATP6V0B	0.177
0.00791334	0.1094	0.423	0.283	1	epithelial	CORO1B	0.14
0.00793561	0.170303	0.536	0.39	1	epithelial	MRPL50	0.146
0.00798931	0.170204	0.62	0.504	1	epithelial	NSUN6	0.116
0.00808806	0.229177	0.748	0.595	1	epithelial	UBAC2	0.153
0.00816313	0.389079	0.757	0.626	1	epithelial	DMXL1	0.131
0.00820883	0.339781	0.599	0.315	1	epithelial	PHF10	0.284
0.0082674	0.104531	0.442	0.322	1	epithelial	NFRKB	0.12
0.00828983	0.603164	0.363	0.121	1	epithelial	MIR222HG	0.242
0.00829868	0.208248	0.571	0.419	1	epithelial	SNX24	0.152
0.00834039	0.153936	0.481	0.339	1	epithelial	JOSD1	0.142
0.008448	0.451848	0.812	0.66	1	epithelial	NBEAL1	0.152
0.00846858	0.181307	0.459	0.271	1	epithelial	MLLT6	0.188
0.00849404	0.397004	0.709	0.504	1	epithelial	N4BP2	0.205
0.00870354	0.101556	0.443	0.316	1	epithelial	EBAG9	0.127
0.00871885	0.272604	0.458	0.269	1	epithelial	KCTD1	0.189
0.00872722	0.117736	0.844	0.662	1	epithelial	CELF2	0.182
0.00878786	0.124521	0.347	0.239	1	epithelial	PGP	0.108
0.00887852	0.267571	0.634	0.406	1	epithelial	CDC42SE2	0.228
0.00888165	0.123543	0.324	0.201	1	epithelial	LRRCC1	0.123
0.00890739	0.151545	0.6	0.486	1	epithelial	PTGR1	0.114
0.00895582	0.310274	0.272	0.075	1	epithelial	AC104123.1	0.197
0.00896779	0.171678	0.376	0.237	1	epithelial	AC008014.1	0.139
0.00903391	0.183047	0.418	0.246	1	epithelial	LYRM1	0.172
0.00910262	0.238196	0.581	0.428	1	epithelial	HMGCR	0.153
0.00915946	0.180996	0.519	0.369	1	epithelial	USP13	0.15
0.0092324	0.1877	0.458	0.273	1	epithelial	WDSUB1	0.185
0.00924965	0.143407	0.291	0.13	1	epithelial	PABPC1L	0.161
0.00928091	0.201418	0.493	0.298	1	epithelial	C7orf55-LUC7L2	0.195
0.00929867	0.384422	0.746	0.617	1	epithelial	PSME4	0.129
0.00931492	0.385432	0.754	0.54	1	epithelial	CREB3L2	0.214
0.00933269	0.589427	0.452	0.245	1	epithelial	ACSL4	0.207
0.00934571	0.167036	0.366	0.18	1	epithelial	P2RX4	0.186
0.00940698	0.215695	0.623	0.437	1	epithelial	PGRMC2	0.186
0.00952312	0.22901	0.43	0.198	1	epithelial	POGK	0.232
0.00953785	0.239548	0.498	0.292	1	epithelial	ABHD18	0.206
0.00954124	0.219156	0.543	0.331	1	epithelial	NR1D2	0.212
0.0097413	0.256442	0.303	0.094	1	epithelial	PTPN3	0.209
0.0097806	0.161722	0.494	0.383	1	epithelial	TTC39C	0.111
0.00997609	0.275517	0.64	0.431	1	epithelial	METAP1	0.209
0.00999168	0.209615	0.524	0.386	1	epithelial	MVB12B	0.138
3.72922e-64	3.05679	0.995	0.304	9.52218e-60	mesenchymal	COL3A1	0.691
2.39458e-63	3.03705	0.995	0.324	6.11432e-59	mesenchymal	COL1A2	0.671
3.6284e-56	2.59372	0.955	0.191	9.26475e-52	mesenchymal	COL6A3	0.764
8.42685e-54	2.34749	0.975	0.245	2.15171e-49	mesenchymal	COL5A2	0.73
6.59593e-52	2.36725	0.961	0.2	1.6842e-47	mesenchymal	NR2F1	0.761
4.72806e-50	2.5054	0.943	0.227	1.20726e-45	mesenchymal	TSHZ2	0.716
1.0571e-49	2.40554	0.985	0.424	2.6992e-45	mesenchymal	VCAN	0.561
1.33202e-49	2.52082	0.959	0.197	3.40117e-45	mesenchymal	CDH11	0.762
7.2745e-48	3.23588	0.912	0.188	1.85747e-43	mesenchymal	CCBE1	0.724
6.67955e-47	2.48366	0.938	0.215	1.70556e-42	mesenchymal	UNC5C	0.723
1.38089e-46	2.54689	0.954	0.373	3.52596e-42	mesenchymal	ADGRB3	0.581
1.58821e-46	2.76387	0.971	0.329	4.05533e-42	mesenchymal	COL1A1	0.642
4.90119e-45	2.71593	0.944	0.327	1.25147e-40	mesenchymal	PIEZO2	0.617
7.71237e-44	2.18988	0.879	0.117	1.96928e-39	mesenchymal	PRDM6	0.762
1.36456e-43	1.95641	0.904	0.134	3.48427e-39	mesenchymal	MFAP4	0.77
6.68009e-43	1.66486	0.885	0.166	1.70569e-38	mesenchymal	TBX2	0.719
4.19351e-42	2.99175	0.943	0.388	1.07077e-37	mesenchymal	ROBO2	0.555
5.52239e-41	2.46187	0.981	0.547	1.41009e-36	mesenchymal	PRKG1	0.434
7.78789e-41	2.41972	0.828	0.118	1.98856e-36	mesenchymal	RSPO2	0.71
1.28215e-40	2.99082	0.89	0.251	3.27383e-36	mesenchymal	DCN	0.639
5.80488e-40	1.98958	0.858	0.139	1.48222e-35	mesenchymal	SLIT3	0.719
2.20189e-39	2.28324	0.973	0.604	5.6223e-35	mesenchymal	PLXDC2	0.369
2.57643e-39	1.45204	0.797	0.085	6.57866e-35	mesenchymal	TBX5	0.712
3.44015e-39	2.32566	0.94	0.38	8.78408e-35	mesenchymal	PLEKHH2	0.56
2.50055e-38	1.62583	0.947	0.418	6.3849e-34	mesenchymal	COL6A1	0.529
2.87398e-38	1.59368	0.863	0.17	7.33843e-34	mesenchymal	RARRES2	0.693
7.92206e-38	2.20182	0.81	0.135	2.02282e-33	mesenchymal	ITGA8	0.675
1.78194e-37	2.69851	0.927	0.328	4.55e-33	mesenchymal	GPC3	0.599
4.07123e-37	2.03861	0.98	0.491	1.03955e-32	mesenchymal	MEIS1	0.489
5.71701e-36	2.21302	0.859	0.133	1.45978e-31	mesenchymal	SCN7A	0.726
9.39808e-36	2.25106	0.894	0.24	2.39971e-31	mesenchymal	LSAMP	0.654
1.77711e-35	1.27324	0.815	0.16	4.53766e-31	mesenchymal	DDR2	0.655
8.50118e-35	1.78798	0.833	0.133	2.17069e-30	mesenchymal	ADAMTS12	0.7
1.09638e-34	1.84721	0.849	0.155	2.79949e-30	mesenchymal	GHR	0.694
1.17926e-34	1.71755	0.877	0.195	3.01112e-30	mesenchymal	NR2F1-AS1	0.682
1.42035e-34	1.48218	0.973	0.463	3.62671e-30	mesenchymal	COL6A2	0.51
1.82647e-34	1.95461	0.839	0.145	4.66371e-30	mesenchymal	LAMA2	0.694
2.89085e-34	1.84695	0.827	0.119	7.3815e-30	mesenchymal	COL14A1	0.708
3.63463e-34	1.89873	0.77	0.125	9.28067e-30	mesenchymal	C7	0.645
1.08819e-33	1.40819	0.857	0.185	2.77858e-29	mesenchymal	EMILIN1	0.672
1.54315e-33	1.52821	0.974	0.525	3.94027e-29	mesenchymal	ZEB2	0.449
3.22428e-33	2.1724	0.916	0.343	8.23287e-29	mesenchymal	PCDH7	0.573
1.7561e-32	1.64386	0.888	0.307	4.48403e-28	mesenchymal	NR2F2-AS1	0.581
2.63543e-32	1.10289	0.809	0.243	6.72932e-28	mesenchymal	LTBP4	0.566
5.03844e-32	1.90378	0.77	0.15	1.28651e-27	mesenchymal	COL21A1	0.62
1.07537e-31	2.19298	0.831	0.159	2.74586e-27	mesenchymal	TCF21	0.672
1.47193e-31	1.08275	0.678	0.065	3.75842e-27	mesenchymal	TBX4	0.613
3.50964e-31	1.24533	0.816	0.202	8.96152e-27	mesenchymal	PCOLCE	0.614
6.84811e-31	0.96209	0.631	0.1	1.7486e-26	mesenchymal	PDGFRB	0.531
9.99222e-31	1.01122	0.644	0.078	2.55141e-26	mesenchymal	GLI2	0.566
1.01077e-30	2.72554	0.825	0.218	2.58089e-26	mesenchymal	LUM	0.607
1.04668e-30	1.85395	0.824	0.148	2.6726e-26	mesenchymal	TMEM132C	0.676
2.48625e-30	1.59024	0.928	0.43	6.34838e-26	mesenchymal	FBLN1	0.498
2.57063e-30	1.93184	0.786	0.162	6.56385e-26	mesenchymal	FREM1	0.624
3.41682e-30	1.44078	0.986	0.743	8.7245e-26	mesenchymal	NFIA	0.243
4.20438e-30	2.37135	0.806	0.187	1.07355e-25	mesenchymal	MEOX2	0.619
7.4757e-30	1.729	0.775	0.137	1.90885e-25	mesenchymal	CACNA1C	0.638
8.31087e-30	1.42312	0.675	0.106	2.1221e-25	mesenchymal	SGCD	0.569
1.5759e-29	1.41382	0.797	0.132	4.02391e-25	mesenchymal	TSHZ3	0.665
3.22815e-29	1.97774	0.891	0.246	8.24277e-25	mesenchymal	MYLK	0.645
3.98516e-29	1.26098	0.968	0.606	1.01757e-24	mesenchymal	CALD1	0.362
5.34793e-29	1.99755	0.968	0.729	1.36554e-24	mesenchymal	RORA	0.239
8.03578e-29	1.53105	0.726	0.133	2.05186e-24	mesenchymal	ANGPT1	0.593
9.78846e-29	1.32606	0.964	0.581	2.49939e-24	mesenchymal	MEST	0.383
1.15389e-28	1.35233	0.72	0.129	2.94634e-24	mesenchymal	EDNRA	0.591
2.62098e-28	1.59423	0.979	0.598	6.69242e-24	mesenchymal	LGALS1	0.381
2.93305e-28	1.46638	0.715	0.173	7.48925e-24	mesenchymal	SAMD5	0.542
3.46144e-28	1.48586	0.809	0.151	8.83845e-24	mesenchymal	LRRC17	0.658
3.51293e-28	1.06532	0.612	0.075	8.9699e-24	mesenchymal	AL109930.1	0.537
7.89716e-28	1.75055	0.936	0.414	2.01646e-23	mesenchymal	RUNX1T1	0.522
1.27198e-27	1.77795	0.849	0.216	3.24786e-23	mesenchymal	PDZRN3	0.633
1.49044e-27	1.10655	0.982	0.811	3.80569e-23	mesenchymal	NREP	0.171
4.85714e-27	1.14014	0.622	0.069	1.24022e-22	mesenchymal	SVEP1	0.553
1.15679e-26	1.59972	0.894	0.268	2.95376e-22	mesenchymal	SPARCL1	0.626
1.26252e-26	0.852847	0.607	0.051	3.22371e-22	mesenchymal	PDGFRA	0.556
3.20381e-26	2.13351	0.888	0.418	8.18061e-22	mesenchymal	ARHGAP28	0.47
3.62443e-26	1.54806	0.939	0.527	9.25463e-22	mesenchymal	ROBO1	0.412
3.64399e-26	1.2491	0.996	0.802	9.30456e-22	mesenchymal	NFIB	0.194
4.60278e-26	1.256	0.663	0.13	1.17527e-21	mesenchymal	ABCA8	0.533
5.28726e-26	1.23117	0.887	0.291	1.35005e-21	mesenchymal	PMP22	0.596
7.86659e-26	1.68312	0.963	0.512	2.00866e-21	mesenchymal	ROR1	0.451
1.45346e-25	2.04496	0.767	0.191	3.71127e-21	mesenchymal	BMP5	0.576
1.55904e-25	1.37136	0.653	0.111	3.98085e-21	mesenchymal	COL24A1	0.542
1.82296e-25	1.38539	0.763	0.175	4.65474e-21	mesenchymal	FAM162B	0.588
2.09535e-25	1.25486	0.861	0.291	5.35028e-21	mesenchymal	FHL1	0.57
3.33266e-25	2.19002	0.752	0.209	8.50962e-21	mesenchymal	FAT3	0.543
3.79402e-25	1.39035	0.773	0.178	9.68766e-21	mesenchymal	SNAI2	0.595
5.45624e-25	2.48782	0.789	0.184	1.3932e-20	mesenchymal	ZNF385D	0.605
1.48685e-24	1.99798	0.929	0.434	3.79652e-20	mesenchymal	GPC6	0.495
1.72692e-24	1.379	0.774	0.127	4.40951e-20	mesenchymal	CAMK2N1	0.647
5.61052e-24	1.43273	0.947	0.457	1.43259e-19	mesenchymal	COLEC12	0.49
6.0212e-24	1.78153	0.976	0.626	1.53745e-19	mesenchymal	FN1	0.35
6.54514e-24	1.04007	0.725	0.129	1.67123e-19	mesenchymal	HOXB3	0.596
7.43317e-24	1.28983	0.768	0.161	1.89799e-19	mesenchymal	PLAC9	0.607
9.52997e-24	1.66965	0.71	0.151	2.43338e-19	mesenchymal	SULT1E1	0.559
1.57917e-23	1.439	0.867	0.359	4.03225e-19	mesenchymal	GLI3	0.508
2.00576e-23	1.295	0.887	0.313	5.1215e-19	mesenchymal	MMP2	0.574
2.05752e-23	1.73533	0.776	0.233	5.25367e-19	mesenchymal	BNC2	0.543
2.5176e-23	1.36567	0.664	0.078	6.42843e-19	mesenchymal	WNT2	0.586
3.10479e-23	1.44376	0.779	0.24	7.92778e-19	mesenchymal	ARHGAP6	0.539
3.16435e-23	1.25105	0.913	0.624	8.07984e-19	mesenchymal	DST	0.289
3.46904e-23	1.43864	0.711	0.15	8.85786e-19	mesenchymal	AC108941.2	0.561
4.72163e-23	1.32857	0.802	0.321	1.20562e-18	mesenchymal	ENPP2	0.481
4.11055e-22	2.03197	0.579	0.121	1.04959e-17	mesenchymal	ADH1B	0.458
5.77291e-22	1.94458	0.91	0.524	1.47405e-17	mesenchymal	SLIT2	0.386
5.96024e-22	1.03097	0.813	0.314	1.52189e-17	mesenchymal	COL5A1	0.499
7.23323e-22	0.999267	0.744	0.291	1.84693e-17	mesenchymal	PLSCR4	0.453
1.0326e-21	1.22627	0.89	0.4	2.63664e-17	mesenchymal	ZFPM2	0.49
1.39033e-21	1.31802	0.636	0.112	3.55006e-17	mesenchymal	OGN	0.524
2.32572e-21	0.789457	0.625	0.124	5.93848e-17	mesenchymal	DZIP1	0.501
2.66931e-21	1.08951	0.589	0.074	6.81581e-17	mesenchymal	GDF10	0.515
5.39294e-21	1.34394	0.799	0.253	1.37703e-16	mesenchymal	PRKCB	0.546
6.01198e-21	1.28246	0.829	0.4	1.5351e-16	mesenchymal	PDE5A	0.429
6.83606e-21	0.947987	0.699	0.125	1.74552e-16	mesenchymal	CXCL12	0.574
8.09911e-21	0.997502	0.919	0.424	2.06803e-16	mesenchymal	LAMA4	0.495
1.1957e-20	1.34599	0.806	0.229	3.05309e-16	mesenchymal	OLFML3	0.577
1.73486e-20	0.748825	0.689	0.254	4.42979e-16	mesenchymal	LRP1	0.435
4.19646e-20	0.94512	0.552	0.134	1.07152e-15	mesenchymal	SPON1	0.418
6.23487e-20	1.01358	0.711	0.086	1.59201e-15	mesenchymal	PTH1R	0.625
6.66906e-20	0.722035	0.51	0.064	1.70288e-15	mesenchymal	NUPR1	0.446
8.56453e-20	1.50574	0.672	0.118	2.18687e-15	mesenchymal	BMPER	0.554
1.02693e-19	0.898022	0.671	0.18	2.62216e-15	mesenchymal	NAALAD2	0.491
1.22589e-19	1.38672	0.892	0.371	3.13019e-15	mesenchymal	TPM2	0.521
1.23096e-19	1.03149	0.959	0.698	3.14313e-15	mesenchymal	TTC28	0.261
2.04117e-19	1.0954	0.679	0.262	5.21192e-15	mesenchymal	LURAP1L	0.417
2.08392e-19	0.552229	0.488	0.056	5.32107e-15	mesenchymal	CNTFR	0.432
2.28207e-19	1.26353	0.593	0.117	5.82703e-15	mesenchymal	AL033504.1	0.476
2.7198e-19	0.935097	0.714	0.17	6.94473e-15	mesenchymal	HOXA3	0.544
4.05719e-19	0.675867	0.542	0.137	1.03596e-14	mesenchymal	AC012404.1	0.405
5.24001e-19	1.5667	0.778	0.379	1.33798e-14	mesenchymal	TMEM108	0.399
7.58525e-19	1.62215	0.729	0.203	1.93682e-14	mesenchymal	CACNA1D	0.526
8.07449e-19	1.86544	0.686	0.17	2.06174e-14	mesenchymal	IL1RAPL1	0.516
9.80639e-19	1.28817	0.594	0.137	2.50396e-14	mesenchymal	PRR16	0.457
1.02266e-18	0.975358	0.71	0.142	2.61125e-14	mesenchymal	HOXB2	0.568
1.63226e-18	0.832617	0.594	0.095	4.16781e-14	mesenchymal	RASL12	0.499
1.97053e-18	1.19526	0.784	0.3	5.03155e-14	mesenchymal	ARHGAP42	0.484
2.10225e-18	0.769289	0.704	0.216	5.3679e-14	mesenchymal	FBN1	0.488
2.62183e-18	1.08941	0.823	0.416	6.69458e-14	mesenchymal	FAT4	0.407
4.09955e-18	0.943912	0.594	0.076	1.04678e-13	mesenchymal	COL13A1	0.518
4.19727e-18	2.31373	0.587	0.111	1.07173e-13	mesenchymal	HPSE2	0.476
4.51643e-18	0.53879	0.408	0.052	1.15322e-13	mesenchymal	VSTM4	0.356
4.85382e-18	1.18995	0.838	0.307	1.23938e-13	mesenchymal	SEMA3A	0.531
5.40823e-18	0.82457	0.704	0.19	1.38094e-13	mesenchymal	QPRT	0.514
7.41973e-18	0.406347	0.742	0.335	1.89455e-13	mesenchymal	TBX3	0.407
7.57679e-18	0.91205	0.472	0.064	1.93466e-13	mesenchymal	TARID	0.408
8.61599e-18	0.959878	0.741	0.331	2.20001e-13	mesenchymal	FAM110B	0.41
1.03846e-17	1.0759	0.754	0.327	2.65162e-13	mesenchymal	GYG1	0.427
1.18022e-17	0.727412	0.624	0.196	3.01358e-13	mesenchymal	CYBRD1	0.428
1.22645e-17	0.758302	0.627	0.137	3.13163e-13	mesenchymal	MRC2	0.49
1.87956e-17	0.617549	0.501	0.055	4.79926e-13	mesenchymal	FOXF2	0.446
2.37252e-17	1.01991	0.737	0.309	6.05799e-13	mesenchymal	ITGA1	0.428
3.7708e-17	1.2031	0.829	0.448	9.62837e-13	mesenchymal	LHFPL6	0.381
3.88794e-17	0.771579	0.521	0.055	9.92745e-13	mesenchymal	HSPB6	0.466
4.13191e-17	0.981024	0.898	0.529	1.05504e-12	mesenchymal	NR2F2	0.369
4.16308e-17	1.16811	0.802	0.433	1.063e-12	mesenchymal	SDC2	0.369
4.94442e-17	0.948505	0.516	0.098	1.26251e-12	mesenchymal	LINC00632	0.418
5.02445e-17	0.621137	0.329	0.036	1.28294e-12	mesenchymal	FAP	0.293
5.31109e-17	0.825419	0.563	0.108	1.35613e-12	mesenchymal	CDO1	0.455
5.44689e-17	1.14802	0.709	0.216	1.39081e-12	mesenchymal	GUCY1A2	0.493
6.19954e-17	0.612311	0.358	0.041	1.58299e-12	mesenchymal	VCAM1	0.317
7.71842e-17	0.668034	0.473	0.07	1.97082e-12	mesenchymal	HGF	0.403
9.04199e-17	0.949773	0.765	0.359	2.30878e-12	mesenchymal	IRAK3	0.406
1.28937e-16	1.13756	0.826	0.344	3.29228e-12	mesenchymal	ANTXR1	0.482
1.33072e-16	1.20341	0.925	0.652	3.39786e-12	mesenchymal	SELENOP	0.273
1.33402e-16	0.763413	0.814	0.499	3.40628e-12	mesenchymal	PTK7	0.315
1.41611e-16	1.28108	0.759	0.244	3.6159e-12	mesenchymal	DOK6	0.515
2.08337e-16	1.02601	0.613	0.125	5.31967e-12	mesenchymal	CHST2	0.488
2.93893e-16	0.799102	0.706	0.265	7.50428e-12	mesenchymal	KANK2	0.441
3.78695e-16	0.827671	0.669	0.181	9.6696e-12	mesenchymal	FZD1	0.488
4.12935e-16	0.852979	0.667	0.241	1.05439e-11	mesenchymal	NEXN	0.426
4.4955e-16	1.14295	0.939	0.728	1.14788e-11	mesenchymal	ENAH	0.211
4.90422e-16	0.626388	0.48	0.144	1.25224e-11	mesenchymal	STAMBPL1	0.336
5.65424e-16	0.991819	0.876	0.6	1.44375e-11	mesenchymal	KALRN	0.276
7.36242e-16	0.537896	0.429	0.115	1.87992e-11	mesenchymal	GXYLT2	0.314
7.72395e-16	0.569511	0.677	0.236	1.97223e-11	mesenchymal	GAS7	0.441
7.92595e-16	0.438263	0.34	0.033	2.02381e-11	mesenchymal	OSR1	0.307
9.20377e-16	0.425166	0.362	0.041	2.35009e-11	mesenchymal	OLFML1	0.321
9.65392e-16	1.08586	0.972	0.737	2.46503e-11	mesenchymal	PBX1	0.235
1.1674e-15	0.772403	0.496	0.053	2.98084e-11	mesenchymal	CLMP	0.443
2.13148e-15	1.11967	0.905	0.692	5.44252e-11	mesenchymal	LMO4	0.213
2.23911e-15	0.835887	0.786	0.459	5.71735e-11	mesenchymal	CNTLN	0.327
2.74214e-15	0.908453	0.669	0.141	7.00178e-11	mesenchymal	CCDC80	0.528
3.13679e-15	1.11571	0.952	0.604	8.00947e-11	mesenchymal	PTPRD	0.348
3.3178e-15	0.823107	0.781	0.45	8.47166e-11	mesenchymal	TRERF1	0.331
3.60785e-15	0.882793	0.942	0.622	9.21228e-11	mesenchymal	RBP1	0.32
4.62928e-15	0.895425	0.627	0.229	1.18204e-10	mesenchymal	CPED1	0.398
4.79226e-15	1.28249	0.762	0.344	1.22366e-10	mesenchymal	SLC4A4	0.418
5.93082e-15	1.13151	0.529	0.096	1.51437e-10	mesenchymal	NTNG1	0.433
7.50315e-15	0.725437	0.57	0.184	1.91586e-10	mesenchymal	IRS1	0.386
1.24957e-14	0.51437	0.336	0.038	3.19065e-10	mesenchymal	TRPC3	0.298
1.3802e-14	1.30918	0.552	0.146	3.5242e-10	mesenchymal	SEMA3D	0.406
1.5457e-14	0.903228	0.736	0.322	3.94679e-10	mesenchymal	SLC40A1	0.414
1.69457e-14	0.854048	0.853	0.602	4.3269e-10	mesenchymal	2011-09-01	0.251
1.74823e-14	0.822919	0.868	0.679	4.46392e-10	mesenchymal	GNAI1	0.189
1.78186e-14	1.287	0.53	0.137	4.5498e-10	mesenchymal	GABRG3	0.393
2.77e-14	0.685073	0.467	0.123	7.07293e-10	mesenchymal	SLC1A3	0.344
2.97699e-14	1.07104	0.782	0.295	7.60146e-10	mesenchymal	TMSB15A	0.487
3.063e-14	2.62928	0.664	0.273	7.82106e-10	mesenchymal	CNTNAP2	0.391
3.94329e-14	1.18753	0.673	0.213	1.00688e-09	mesenchymal	ARHGAP20	0.46
4.24061e-14	0.850697	0.634	0.248	1.0828e-09	mesenchymal	IL1R1	0.386
4.65945e-14	0.151529	0.843	0.42	1.18974e-09	mesenchymal	TFPI	0.423
5.02588e-14	0.752635	0.383	0.052	1.28331e-09	mesenchymal	ABCA6	0.331
5.05358e-14	0.6224	0.664	0.29	1.29038e-09	mesenchymal	CDC42EP5	0.374
5.08525e-14	0.661911	0.537	0.148	1.29847e-09	mesenchymal	BCHE	0.389
5.3005e-14	0.810769	0.598	0.152	1.35343e-09	mesenchymal	PCDH18	0.446
5.57592e-14	0.71279	0.536	0.117	1.42376e-09	mesenchymal	AC012409.2	0.419
6.8043e-14	0.606478	0.442	0.049	1.73741e-09	mesenchymal	GATA5	0.393
9.24757e-14	0.764828	0.531	0.111	2.36127e-09	mesenchymal	HAS2	0.42
1.06738e-13	0.823523	0.613	0.132	2.72545e-09	mesenchymal	LOXL1	0.481
1.30427e-13	0.848064	0.934	0.642	3.33033e-09	mesenchymal	PTPRG	0.292
1.31182e-13	0.59101	0.441	0.097	3.3496e-09	mesenchymal	DAAM2	0.344
1.42278e-13	0.658403	0.552	0.146	3.63293e-09	mesenchymal	CAMK4	0.406
1.62513e-13	0.689341	0.74	0.413	4.1496e-09	mesenchymal	RBMS3	0.327
1.71166e-13	0.925009	0.401	0.082	4.37055e-09	mesenchymal	LPL	0.319
2.20003e-13	0.619371	0.595	0.18	5.61756e-09	mesenchymal	MXRA8	0.415
2.22218e-13	0.727663	0.52	0.143	5.67412e-09	mesenchymal	NBL1	0.377
2.60544e-13	0.637765	0.756	0.455	6.65273e-09	mesenchymal	FKBP10	0.301
3.56074e-13	0.947494	0.843	0.597	9.092e-09	mesenchymal	PLPP1	0.246
3.68421e-13	0.667415	0.717	0.389	9.40726e-09	mesenchymal	NFIC	0.328
4.00754e-13	1.07841	0.495	0.079	1.02328e-08	mesenchymal	DYNC1I1	0.416
4.11615e-13	0.588104	0.496	0.098	1.05102e-08	mesenchymal	S1PR3	0.398
4.16128e-13	0.759863	0.589	0.215	1.06254e-08	mesenchymal	FAM13C	0.374
5.78131e-13	0.354575	0.514	0.324	1.4762e-08	mesenchymal	MLH3	0.19
6.24291e-13	0.693037	0.507	0.085	1.59406e-08	mesenchymal	SLITRK6	0.422
6.53271e-13	0.461841	0.416	0.128	1.66806e-08	mesenchymal	AC119674.2	0.288
6.9563e-13	0.607579	0.77	0.496	1.77622e-08	mesenchymal	CEP85L	0.274
7.20554e-13	1.09713	0.564	0.141	1.83986e-08	mesenchymal	SEMA5A	0.423
8.13813e-13	0.803727	0.343	0.045	2.07799e-08	mesenchymal	PLPPR4	0.298
1.10693e-12	0.414802	0.495	0.215	2.82644e-08	mesenchymal	PIP4P2	0.28
1.24101e-12	0.533431	0.78	0.471	3.16879e-08	mesenchymal	SKAP2	0.309
1.29667e-12	0.75613	0.435	0.058	3.31092e-08	mesenchymal	CARMN	0.377
1.32841e-12	0.56078	0.42	0.043	3.39197e-08	mesenchymal	ADAMTS2	0.377
1.40995e-12	1.12818	0.462	0.067	3.60016e-08	mesenchymal	NTM	0.395
1.52326e-12	0.932079	0.43	0.116	3.88949e-08	mesenchymal	GALNT17	0.314
1.62954e-12	0.805672	0.836	0.388	4.16086e-08	mesenchymal	CACNA2D1	0.448
1.62979e-12	0.564409	0.633	0.29	4.16152e-08	mesenchymal	GPX8	0.343
1.81268e-12	0.981796	0.637	0.213	4.62849e-08	mesenchymal	FILIP1	0.424
2.26054e-12	0.904385	0.722	0.348	5.77206e-08	mesenchymal	SPATA6	0.374
2.27372e-12	0.668709	0.806	0.518	5.80571e-08	mesenchymal	RAB34	0.288
2.46927e-12	1.26797	0.764	0.434	6.30504e-08	mesenchymal	MAGI2	0.33
2.49717e-12	0.423908	0.367	0.059	6.37626e-08	mesenchymal	GLT8D2	0.308
2.85886e-12	0.729416	0.797	0.496	7.2998e-08	mesenchymal	PGAP1	0.301
2.87738e-12	0.803654	0.678	0.314	7.34711e-08	mesenchymal	ETV1	0.364
2.91051e-12	0.758999	0.611	0.157	7.4317e-08	mesenchymal	ELN	0.454
3.11804e-12	0.708939	0.876	0.682	7.9616e-08	mesenchymal	SNRPN	0.194
3.20967e-12	0.587132	0.402	0.106	8.19558e-08	mesenchymal	PGM5	0.296
3.43275e-12	0.646365	0.387	0.053	8.76518e-08	mesenchymal	MME	0.334
3.79123e-12	0.819699	0.479	0.168	9.68052e-08	mesenchymal	RARRES1	0.311
4.20383e-12	0.741101	0.856	0.495	1.07341e-07	mesenchymal	BICC1	0.361
4.97504e-12	0.75173	0.596	0.278	1.27033e-07	mesenchymal	SPRY1	0.318
5.13122e-12	0.961671	0.853	0.522	1.3102e-07	mesenchymal	SETBP1	0.331
5.40242e-12	0.777372	0.679	0.349	1.37945e-07	mesenchymal	THSD7A	0.33
5.44887e-12	0.524727	0.423	0.073	1.39131e-07	mesenchymal	MMP23B	0.35
5.91284e-12	0.754807	0.37	0.05	1.50978e-07	mesenchymal	COL6A6	0.32
5.94557e-12	0.412506	0.377	0.072	1.51814e-07	mesenchymal	NKAIN4	0.305
6.95464e-12	1.37435	0.663	0.216	1.7758e-07	mesenchymal	PTN	0.447
7.39969e-12	0.770929	0.483	0.102	1.88944e-07	mesenchymal	C2orf40	0.381
8.66004e-12	0.545102	0.546	0.23	2.21126e-07	mesenchymal	2002-03-01	0.316
8.84096e-12	0.617357	0.501	0.078	2.25745e-07	mesenchymal	COL16A1	0.423
9.17687e-12	0.571705	0.432	0.12	2.34322e-07	mesenchymal	ABLIM3	0.312
1.08719e-11	1.0641	0.846	0.429	2.77602e-07	mesenchymal	ROR2	0.417
1.14412e-11	1.25303	0.652	0.306	2.92141e-07	mesenchymal	PTCH1	0.346
1.33991e-11	0.754512	0.473	0.084	3.42132e-07	mesenchymal	GRIK4	0.389
1.53029e-11	0.616752	0.668	0.32	3.90745e-07	mesenchymal	TSHZ1	0.348
1.79864e-11	0.537914	0.31	0.032	4.59265e-07	mesenchymal	ASPA	0.278
1.81189e-11	0.546629	0.474	0.097	4.62649e-07	mesenchymal	C16orf74	0.377
1.85009e-11	0.609328	0.269	0.04	4.72402e-07	mesenchymal	FGF10	0.229
1.87316e-11	0.624151	0.736	0.438	4.78291e-07	mesenchymal	EXTL2	0.298
2.02543e-11	0.927214	0.608	0.142	5.17173e-07	mesenchymal	AL662796.1	0.466
2.33811e-11	0.658335	0.925	0.696	5.97014e-07	mesenchymal	SPARC	0.229
2.37159e-11	0.557482	0.888	0.724	6.05562e-07	mesenchymal	ADH5	0.164
2.39876e-11	0.852951	0.99	0.886	6.125e-07	mesenchymal	ZFP36L1	0.104
2.78367e-11	0.925916	0.743	0.412	7.10783e-07	mesenchymal	RARB	0.331
2.95768e-11	0.836679	0.472	0.064	7.55213e-07	mesenchymal	HS3ST3A1	0.408
3.28267e-11	0.452824	0.829	0.655	8.38196e-07	mesenchymal	TXNIP	0.174
3.41128e-11	0.622978	0.451	0.161	8.71037e-07	mesenchymal	FGFR4	0.29
3.78507e-11	1.01858	0.568	0.183	9.6648e-07	mesenchymal	TENM4	0.385
3.99363e-11	0.462478	0.385	0.072	1.01973e-06	mesenchymal	DNM3OS	0.313
4.23511e-11	0.483306	0.473	0.158	1.08139e-06	mesenchymal	DKK3	0.315
4.36271e-11	0.235508	0.282	0.052	1.11397e-06	mesenchymal	TNFAIP6	0.23
4.41404e-11	0.811828	0.651	0.303	1.12708e-06	mesenchymal	POSTN	0.348
4.64351e-11	0.172103	0.628	0.282	1.18567e-06	mesenchymal	SLC9A9	0.346
5.45401e-11	0.502678	0.591	0.34	1.39263e-06	mesenchymal	KIZ	0.251
5.77582e-11	0.912744	0.98	0.873	1.4748e-06	mesenchymal	MAML2	0.107
5.87207e-11	0.68752	0.676	0.32	1.49938e-06	mesenchymal	CENPV	0.356
5.96711e-11	0.558773	0.797	0.563	1.52364e-06	mesenchymal	SAT2	0.234
6.17154e-11	1.70593	0.763	0.454	1.57584e-06	mesenchymal	FAM155A	0.309
6.27208e-11	0.354719	0.375	0.121	1.60151e-06	mesenchymal	C1R	0.254
6.56544e-11	0.700024	0.415	0.123	1.67642e-06	mesenchymal	PDE3A	0.292
6.7435e-11	0.785254	0.866	0.54	1.72189e-06	mesenchymal	CDK14	0.326
6.94214e-11	0.757434	0.694	0.229	1.77261e-06	mesenchymal	CLEC11A	0.465
7.20614e-11	0.536459	0.259	0.027	1.84002e-06	mesenchymal	TDO2	0.232
7.26604e-11	0.752226	0.493	0.13	1.85531e-06	mesenchymal	ENOX1	0.363
7.57727e-11	0.536112	0.689	0.479	1.93478e-06	mesenchymal	RNF24	0.21
8.08404e-11	0.48722	0.393	0.072	2.06418e-06	mesenchymal	SAMD11	0.321
8.1804e-11	0.426831	0.802	0.659	2.08878e-06	mesenchymal	CBX1	0.143
8.21882e-11	0.891604	0.353	0.043	2.09859e-06	mesenchymal	BRINP3	0.31
1.17118e-10	0.470745	0.408	0.043	2.99048e-06	mesenchymal	CD248	0.365
1.17236e-10	0.35208	0.397	0.14	2.99351e-06	mesenchymal	DNM1	0.257
1.24189e-10	0.900562	0.885	0.654	3.17105e-06	mesenchymal	TRPS1	0.231
1.24992e-10	0.686668	0.919	0.716	3.19154e-06	mesenchymal	ITM2C	0.203
1.30863e-10	0.455632	0.399	0.047	3.34146e-06	mesenchymal	HOXB-AS3	0.352
1.35017e-10	1.35539	0.734	0.241	3.44753e-06	mesenchymal	CACNB2	0.493
1.38367e-10	0.712296	0.997	0.875	3.53306e-06	mesenchymal	MDK	0.122
1.41992e-10	0.797687	0.923	0.706	3.62563e-06	mesenchymal	EPB41L2	0.217
1.51996e-10	1.36742	0.676	0.272	3.88108e-06	mesenchymal	GLIS3	0.404
1.67956e-10	0.474712	0.442	0.107	4.28859e-06	mesenchymal	TRIL	0.335
1.69912e-10	0.552168	0.75	0.461	4.33853e-06	mesenchymal	NENF	0.289
1.91905e-10	0.722364	0.555	0.179	4.90009e-06	mesenchymal	MOXD1	0.376
2.10338e-10	0.631966	0.798	0.53	5.37077e-06	mesenchymal	KLF12	0.268
2.16121e-10	0.207574	0.333	0.104	5.51844e-06	mesenchymal	PTX3	0.229
2.48971e-10	0.458307	0.894	0.762	6.35722e-06	mesenchymal	TCF7L2	0.132
2.67001e-10	1.94812	0.504	0.171	6.81761e-06	mesenchymal	ACTA2	0.333
2.7719e-10	0.794912	0.476	0.083	7.07778e-06	mesenchymal	ADAMTS9-AS1	0.393
2.84992e-10	0.742863	0.679	0.339	7.27698e-06	mesenchymal	SRGAP3	0.34
2.88854e-10	0.680691	0.469	0.153	7.37559e-06	mesenchymal	G0S2	0.316
3.12114e-10	0.962373	0.568	0.141	7.96952e-06	mesenchymal	SNED1	0.427
3.74589e-10	0.874905	0.501	0.176	9.56476e-06	mesenchymal	TENM3	0.325
4.13406e-10	0.641724	0.868	0.667	1.05559e-05	mesenchymal	C12orf57	0.201
4.28343e-10	1.00172	0.791	0.504	1.09373e-05	mesenchymal	KAZN	0.287
4.32905e-10	0.814276	0.544	0.198	1.10538e-05	mesenchymal	SUGCT	0.346
4.51215e-10	0.52476	0.834	0.686	1.15213e-05	mesenchymal	PSIP1	0.148
5.47087e-10	0.597032	0.742	0.51	1.39693e-05	mesenchymal	HIBADH	0.232
5.64672e-10	0.793914	0.872	0.672	1.44183e-05	mesenchymal	DLC1	0.2
5.67191e-10	0.546195	0.786	0.623	1.44827e-05	mesenchymal	ANO6	0.163
6.09439e-10	0.457039	0.776	0.408	1.55614e-05	mesenchymal	MEG3	0.368
7.21097e-10	0.531851	0.4	0.066	1.84125e-05	mesenchymal	BOC	0.334
7.96926e-10	0.635142	0.698	0.393	2.03487e-05	mesenchymal	MCC	0.305
8.16294e-10	0.885835	0.587	0.227	2.08432e-05	mesenchymal	PPP1R3C	0.36
8.2714e-10	0.796423	0.777	0.42	2.11202e-05	mesenchymal	RND3	0.357
8.70512e-10	0.289725	0.298	0.08	2.22276e-05	mesenchymal	ATP1B2	0.218
9.10185e-10	0.652401	0.632	0.264	2.32407e-05	mesenchymal	RFTN2	0.368
9.87234e-10	0.744891	0.429	0.145	2.5208e-05	mesenchymal	NLGN4Y	0.284
9.87652e-10	0.897979	0.877	0.642	2.52187e-05	mesenchymal	LIFR	0.235
9.94046e-10	0.537672	0.383	0.064	2.5382e-05	mesenchymal	GNAO1	0.319
1.03702e-09	0.730489	0.383	0.061	2.64792e-05	mesenchymal	OCA2	0.322
1.05698e-09	1.40279	0.659	0.274	2.69888e-05	mesenchymal	AC016205.1	0.385
1.12531e-09	0.388159	0.325	0.039	2.87336e-05	mesenchymal	KCNK3	0.286
1.14121e-09	0.871127	0.412	0.098	2.91395e-05	mesenchymal	ABI3BP	0.314
1.20499e-09	0.675307	0.678	0.384	3.07682e-05	mesenchymal	DYNC2LI1	0.294
1.26433e-09	0.480082	0.362	0.084	3.22835e-05	mesenchymal	ROR1-AS1	0.278
1.30593e-09	0.33726	0.486	0.309	3.33456e-05	mesenchymal	LRIG3	0.177
1.58521e-09	0.883547	0.769	0.542	4.04766e-05	mesenchymal	HECTD2	0.227
1.64384e-09	0.387029	0.977	0.842	4.19737e-05	mesenchymal	TCF4	0.135
1.66743e-09	0.37939	0.337	0.047	4.25762e-05	mesenchymal	VCAN-AS1	0.29
1.67695e-09	0.681779	0.799	0.437	4.28191e-05	mesenchymal	DACH1	0.362
1.71235e-09	0.407147	0.38	0.108	4.37232e-05	mesenchymal	CEP126	0.272
1.83718e-09	0.666287	0.865	0.59	4.69104e-05	mesenchymal	AKAP12	0.275
1.98413e-09	0.639694	0.707	0.254	5.06628e-05	mesenchymal	SERPINE2	0.453
2.11563e-09	0.462871	0.441	0.068	5.40204e-05	mesenchymal	DACT3	0.373
2.16135e-09	0.59952	0.422	0.133	5.51879e-05	mesenchymal	LRFN5	0.289
2.18324e-09	0.579493	0.776	0.489	5.5747e-05	mesenchymal	NDN	0.287
2.19318e-09	0.405657	0.722	0.485	5.60006e-05	mesenchymal	GNB4	0.237
2.55778e-09	0.698461	0.748	0.383	6.53104e-05	mesenchymal	PTPRS	0.365
2.83991e-09	0.381639	0.346	0.116	7.25142e-05	mesenchymal	SMPDL3A	0.23
2.84534e-09	0.41922	0.637	0.438	7.2653e-05	mesenchymal	CCS	0.199
2.93676e-09	0.52575	0.462	0.208	7.49873e-05	mesenchymal	TMEM117	0.254
3.17279e-09	0.350016	0.539	0.269	8.10141e-05	mesenchymal	ADGRA2	0.27
4.17769e-09	0.618539	0.77	0.463	0.000106673	mesenchymal	ANXA6	0.307
4.1929e-09	0.651383	0.916	0.673	0.000107062	mesenchymal	FSTL1	0.243
4.27323e-09	1.27138	0.363	0.065	0.000109113	mesenchymal	SFRP2	0.298
4.62155e-09	0.483047	0.433	0.105	0.000118007	mesenchymal	FXYD1	0.328
4.63343e-09	0.349817	0.316	0.029	0.00011831	mesenchymal	ARSI	0.287
4.64875e-09	0.234578	0.37	0.151	0.000118701	mesenchymal	CD4	0.219
5.21552e-09	0.92298	0.632	0.391	0.000133173	mesenchymal	GUCY1A1	0.241
5.28095e-09	0.350632	0.277	0.067	0.000134844	mesenchymal	GBP1	0.21
5.59357e-09	0.336637	0.283	0.033	0.000142826	mesenchymal	ISLR	0.25
5.68046e-09	0.530392	0.636	0.321	0.000145045	mesenchymal	IFI27L2	0.315
5.75652e-09	0.560601	0.66	0.292	0.000146987	mesenchymal	GNG12	0.368
6.07664e-09	0.562495	0.757	0.431	0.000155161	mesenchymal	BACH2	0.326
6.14874e-09	0.562597	0.898	0.68	0.000157002	mesenchymal	PSD3	0.218
6.65524e-09	0.544005	0.484	0.206	0.000169935	mesenchymal	TNIK	0.278
7.35983e-09	0.562979	0.986	0.861	0.000187926	mesenchymal	BEX3	0.125
7.51103e-09	0.469063	0.87	0.719	0.000191787	mesenchymal	CCDC88A	0.151
7.6725e-09	0.421798	0.321	0.043	0.00019591	mesenchymal	SOSTDC1	0.278
7.99871e-09	0.491394	0.535	0.24	0.000204239	mesenchymal	TMEM45A	0.295
8.05838e-09	0.459531	0.613	0.378	0.000205763	mesenchymal	SLC2A4RG	0.235
9.17621e-09	0.686539	0.485	0.18	0.000234305	mesenchymal	PID1	0.305
9.70525e-09	0.650521	0.843	0.653	0.000247814	mesenchymal	ST6GALNAC3	0.19
1.11282e-08	0.952754	0.578	0.26	0.000284147	mesenchymal	UNC13C	0.318
1.12496e-08	0.611691	0.633	0.354	0.000287247	mesenchymal	ZNF423	0.279
1.167e-08	0.641136	0.514	0.235	0.000297981	mesenchymal	NKD1	0.279
1.34208e-08	0.492679	0.406	0.179	0.000342687	mesenchymal	ADAM22	0.227
1.36961e-08	0.494546	0.849	0.636	0.000349717	mesenchymal	RCN1	0.213
1.39808e-08	0.302249	0.727	0.378	0.000356985	mesenchymal	GNG2	0.349
1.42264e-08	0.650301	0.753	0.509	0.000363258	mesenchymal	SCMH1	0.244
1.59294e-08	0.589814	0.613	0.333	0.000406742	mesenchymal	LDLRAD3	0.28
1.7782e-08	0.586556	0.741	0.59	0.000454045	mesenchymal	PTAR1	0.151
1.85454e-08	0.37633	0.447	0.22	0.000473539	mesenchymal	KDELC2	0.227
1.86611e-08	0.522832	0.802	0.496	0.000476494	mesenchymal	BMPR1A	0.306
2.04965e-08	0.704175	0.755	0.454	0.000523356	mesenchymal	DYNC2H1	0.301
2.06362e-08	0.431271	0.265	0.046	0.000526926	mesenchymal	SLFN12L	0.219
2.09558e-08	0.42377	0.735	0.442	0.000535085	mesenchymal	PTPN13	0.293
2.10833e-08	0.731384	0.379	0.118	0.00053834	mesenchymal	FLRT2	0.261
2.15733e-08	0.647877	0.615	0.288	0.000550852	mesenchymal	HOTAIRM1	0.327
2.23867e-08	0.531742	0.33	0.125	0.000571623	mesenchymal	TRPC6	0.205
2.36984e-08	0.388702	0.405	0.13	0.000605116	mesenchymal	VASH2	0.275
2.49391e-08	0.255029	0.292	0.071	0.000636795	mesenchymal	KCNQ2	0.221
2.50137e-08	0.364325	0.393	0.189	0.0006387	mesenchymal	ZNF90	0.204
2.71892e-08	0.529916	0.82	0.645	0.000694248	mesenchymal	NME4	0.175
2.9354e-08	0.376983	0.416	0.118	0.000749524	mesenchymal	CMBL	0.298
3.13952e-08	0.365224	0.334	0.044	0.000801644	mesenchymal	TBX2-AS1	0.29
3.1816e-08	0.439808	0.429	0.102	0.00081239	mesenchymal	GSTM5	0.327
3.18866e-08	0.291317	0.324	0.101	0.000814192	mesenchymal	WDR86	0.223
3.42308e-08	0.342429	0.275	0.04	0.000874049	mesenchymal	ADCY5	0.235
3.63171e-08	0.327957	0.3	0.022	0.00092732	mesenchymal	TBX5-AS1	0.278
3.67864e-08	0.348466	0.286	0.06	0.000939303	mesenchymal	AL078639.1	0.226
3.8055e-08	0.370854	0.339	0.097	0.000971697	mesenchymal	SHISA2	0.242
3.83985e-08	0.6356	0.322	0.068	0.000980466	mesenchymal	SULF1	0.254
4.1672e-08	0.289106	0.264	0.035	0.00106405	mesenchymal	COPZ2	0.229
4.7663e-08	0.522305	0.906	0.745	0.00121703	mesenchymal	FAM13A	0.161
4.97283e-08	0.461347	0.536	0.253	0.00126976	mesenchymal	PPIC	0.283
5.10336e-08	0.715994	0.63	0.307	0.00130309	mesenchymal	LPAR1	0.323
5.15568e-08	0.306328	0.269	0.044	0.00131645	mesenchymal	CYGB	0.225
5.24265e-08	0.497707	0.779	0.467	0.00133866	mesenchymal	LITAF	0.312
5.50469e-08	0.442057	0.382	0.056	0.00140557	mesenchymal	IGDCC4	0.326
5.62962e-08	0.415808	0.291	0.035	0.00143747	mesenchymal	SYT6	0.256
6.23072e-08	0.518905	0.342	0.076	0.00159095	mesenchymal	FGF7	0.266
6.29617e-08	0.630589	0.639	0.297	0.00160766	mesenchymal	HMCN1	0.342
6.65631e-08	0.415064	0.463	0.189	0.00169962	mesenchymal	SMO	0.274
6.66248e-08	0.321042	0.31	0.064	0.0017012	mesenchymal	MEIS1-AS2	0.246
7.32409e-08	0.398116	0.903	0.778	0.00187013	mesenchymal	CDK6	0.125
7.45245e-08	0.521776	0.276	0.034	0.00190291	mesenchymal	DES	0.242
8.68034e-08	0.32599	0.486	0.27	0.00221644	mesenchymal	PKNOX2	0.216
8.72601e-08	0.434048	0.347	0.057	0.0022281	mesenchymal	AMPH	0.29
9.5332e-08	0.284677	0.359	0.163	0.00243421	mesenchymal	SELENOM	0.196
9.60104e-08	0.166915	0.274	0.05	0.00245153	mesenchymal	GJA5	0.224
1.00523e-07	0.687691	0.916	0.744	0.00256674	mesenchymal	TPM1	0.172
1.02866e-07	0.360033	0.872	0.658	0.00262658	mesenchymal	FBXL7	0.214
1.11798e-07	0.699232	0.269	0.095	0.00285464	mesenchymal	LUZP2	0.174
1.1508e-07	0.441372	0.945	0.838	0.00293844	mesenchymal	PEBP1	0.107
1.16308e-07	0.218912	0.742	0.423	0.00296982	mesenchymal	EMP3	0.319
1.16824e-07	0.52384	0.701	0.486	0.00298297	mesenchymal	HLTF	0.215
1.22517e-07	0.516723	0.838	0.591	0.00312834	mesenchymal	PXDN	0.247
1.22909e-07	0.405998	0.25	0.043	0.00313836	mesenchymal	ITIH5	0.207
1.29622e-07	0.357083	0.284	0.058	0.00330978	mesenchymal	PWRN1	0.226
1.32951e-07	0.627745	0.41	0.08	0.00339476	mesenchymal	GFRA2	0.33
1.33995e-07	0.414866	0.365	0.076	0.00342142	mesenchymal	SSPN	0.289
1.38727e-07	0.145027	0.616	0.38	0.00354225	mesenchymal	MAP1B	0.236
1.42411e-07	0.656727	0.614	0.38	0.00363631	mesenchymal	GRK3	0.234
1.53873e-07	0.576159	0.257	0.039	0.00392899	mesenchymal	ANO4	0.218
1.95999e-07	0.435119	0.282	0.054	0.00500464	mesenchymal	ENPEP	0.228
2.09277e-07	0.590478	0.573	0.44	0.00534369	mesenchymal	CCDC68	0.133
2.1174e-07	0.563357	0.515	0.216	0.00540658	mesenchymal	SNCAIP	0.299
2.25238e-07	0.33471	0.383	0.148	0.00575124	mesenchymal	PPP1R14A	0.235
2.29274e-07	0.365413	0.489	0.239	0.00585428	mesenchymal	LIX1L	0.25
2.304e-07	0.393341	0.344	0.097	0.00588302	mesenchymal	FGF2	0.247
2.32299e-07	0.403369	0.909	0.804	0.00593152	mesenchymal	PHF14	0.105
2.39327e-07	0.392386	0.519	0.302	0.00611098	mesenchymal	CEP57L1	0.217
2.46635e-07	0.345866	0.396	0.161	0.00629759	mesenchymal	ST3GAL4	0.235
2.69263e-07	0.486192	0.475	0.176	0.00687536	mesenchymal	GUCY1B1	0.299
2.76066e-07	0.694416	0.535	0.235	0.00704906	mesenchymal	AP002026.1	0.3
2.90964e-07	0.453187	0.265	0.089	0.00742947	mesenchymal	AL139383.1	0.176
2.95736e-07	0.654822	0.66	0.358	0.00755132	mesenchymal	UST	0.302
3.11343e-07	0.429154	0.648	0.374	0.00794983	mesenchymal	RBMS3-AS3	0.274
3.15838e-07	0.54701	0.774	0.604	0.0080646	mesenchymal	MAP3K1	0.17
3.20514e-07	0.42523	0.667	0.471	0.008184	mesenchymal	ASXL3	0.196
3.22538e-07	0.431076	0.717	0.55	0.00823568	mesenchymal	FANCL	0.167
3.23379e-07	0.394394	0.394	0.094	0.00825716	mesenchymal	SCARF2	0.3
3.37828e-07	0.390877	0.743	0.532	0.0086261	mesenchymal	ADGRG6	0.211
3.3859e-07	0.533773	0.774	0.4	0.00864556	mesenchymal	NID1	0.374
3.67537e-07	0.253034	0.301	0.081	0.00938469	mesenchymal	FBLN2	0.22
4.00687e-07	0.705797	0.81	0.538	0.0102312	mesenchymal	PLAGL1	0.272
4.02998e-07	0.304074	0.47	0.308	0.0102902	mesenchymal	WASF1	0.162
4.15326e-07	0.421701	0.266	0.023	0.0106049	mesenchymal	AC005550.2	0.243
4.29406e-07	0.668882	0.722	0.442	0.0109644	mesenchymal	LDLRAD4	0.28
4.44196e-07	0.376291	0.69	0.468	0.0113421	mesenchymal	NOTCH2	0.222
4.52752e-07	0.592343	0.466	0.263	0.0115606	mesenchymal	ADAMTS9-AS2	0.203
4.61655e-07	0.396268	0.533	0.235	0.0117879	mesenchymal	PLAT	0.298
4.9391e-07	0.397928	0.342	0.065	0.0126115	mesenchymal	GAS1	0.277
5.21097e-07	0.521164	0.954	0.808	0.0133057	mesenchymal	MAGED2	0.146
5.3276e-07	0.747196	0.918	0.716	0.0136035	mesenchymal	AFF3	0.202
5.33359e-07	0.400258	0.276	0.034	0.0136188	mesenchymal	AGTR1	0.242
5.38236e-07	0.463608	0.432	0.203	0.0137433	mesenchymal	PKDCC	0.229
5.38884e-07	0.786022	0.781	0.605	0.0137599	mesenchymal	PBX3	0.176
5.57944e-07	0.459183	0.594	0.317	0.0142465	mesenchymal	FAM92A	0.277
5.61608e-07	0.638312	0.777	0.474	0.0143401	mesenchymal	EFNA5	0.303
5.78418e-07	0.333756	0.251	0.024	0.0147693	mesenchymal	PGR	0.227
5.89165e-07	0.446967	0.439	0.132	0.0150438	mesenchymal	JAKMIP2	0.307
6.15733e-07	0.464177	0.459	0.162	0.0157221	mesenchymal	HEPH	0.297
6.22265e-07	0.31826	0.395	0.175	0.0158889	mesenchymal	FBLN5	0.22
6.25879e-07	0.478678	0.488	0.219	0.0159812	mesenchymal	SOCS1	0.269
6.33608e-07	0.383591	0.255	0.034	0.0161786	mesenchymal	KCNE4	0.221
6.42463e-07	0.36843	0.601	0.411	0.0164047	mesenchymal	TULP3	0.19
6.43377e-07	0.768493	0.327	0.074	0.016428	mesenchymal	RYR2	0.253
6.91789e-07	0.473485	0.751	0.541	0.0176641	mesenchymal	ACTN1	0.21
6.94199e-07	0.459381	0.741	0.591	0.0177257	mesenchymal	RFX7	0.15
7.23391e-07	0.605261	0.419	0.117	0.0184711	mesenchymal	COL23A1	0.302
7.40166e-07	0.689378	0.872	0.594	0.0188994	mesenchymal	PRICKLE2	0.278
8.45322e-07	0.442693	0.525	0.257	0.0215845	mesenchymal	C1S	0.268
8.78801e-07	0.700124	0.723	0.565	0.0224393	mesenchymal	TMTC2	0.158
8.97837e-07	0.284895	0.679	0.416	0.0229254	mesenchymal	MAF	0.263
9.17271e-07	0.677878	0.611	0.297	0.0234216	mesenchymal	RNF150	0.314
9.18732e-07	0.41416	0.451	0.166	0.0234589	mesenchymal	SNHG18	0.285
9.58213e-07	0.364432	0.324	0.112	0.024467	mesenchymal	LRRC4C	0.212
9.97304e-07	0.659404	0.854	0.585	0.0254652	mesenchymal	TMEM98	0.269
1.01981e-06	1.32105	0.543	0.27	0.0260398	mesenchymal	NKAIN2	0.273
1.0318e-06	0.609719	0.369	0.112	0.0263459	mesenchymal	LINC01266	0.257
1.03981e-06	0.192239	0.914	0.729	0.0265504	mesenchymal	IFITM3	0.185
1.11338e-06	0.564409	0.718	0.569	0.0284291	mesenchymal	PPP1R12B	0.149
1.12808e-06	0.407469	0.95	0.835	0.0288044	mesenchymal	EXT1	0.115
1.14906e-06	0.580553	0.702	0.406	0.0293401	mesenchymal	LAMB1	0.296
1.21462e-06	0.634316	0.913	0.785	0.0310141	mesenchymal	CBLB	0.128
1.22191e-06	0.638723	0.42	0.168	0.0312002	mesenchymal	SLC24A3	0.252
1.22539e-06	0.395417	0.904	0.744	0.0312892	mesenchymal	TEAD1	0.16
1.24185e-06	0.617579	0.335	0.112	0.0317094	mesenchymal	TNC	0.223
1.25356e-06	0.519772	0.817	0.626	0.0320085	mesenchymal	EPB41L4A-AS1	0.191
1.25869e-06	0.320285	0.39	0.157	0.0321393	mesenchymal	CCDC8	0.233
1.28589e-06	0.411073	0.725	0.525	0.0328339	mesenchymal	SPART	0.2
1.29761e-06	0.837587	0.802	0.407	0.0331332	mesenchymal	MDFI	0.395
1.37109e-06	0.392189	0.537	0.279	0.0350095	mesenchymal	TGFB1I1	0.258
1.45363e-06	0.232109	0.42	0.284	0.037117	mesenchymal	TTC23	0.136
1.4655e-06	0.623873	0.283	0.036	0.03742	mesenchymal	AC124854.1	0.247
1.47754e-06	0.43421	0.719	0.514	0.0377276	mesenchymal	TMEM131L	0.205
1.50359e-06	1.24334	0.315	0.08	0.0383927	mesenchymal	DCC	0.235
1.53584e-06	0.279618	0.299	0.115	0.0392161	mesenchymal	AC004889.1	0.184
1.58923e-06	0.412426	0.298	0.047	0.0405795	mesenchymal	SGCG	0.251
1.59524e-06	0.343348	0.471	0.268	0.0407328	mesenchymal	LCA5	0.203
1.75644e-06	0.596622	0.733	0.434	0.0448489	mesenchymal	EGFR	0.299
2.0772e-06	0.466377	0.846	0.71	0.0530393	mesenchymal	ADAM9	0.136
2.14213e-06	0.543028	0.854	0.621	0.0546972	mesenchymal	HIF3A	0.233
2.26433e-06	0.355332	0.643	0.411	0.0578175	mesenchymal	TGFBR3	0.232
2.3492e-06	0.668975	0.422	0.092	0.0599844	mesenchymal	EPHA3	0.33
2.57951e-06	0.321453	0.397	0.174	0.0658652	mesenchymal	TNS2	0.223
2.61215e-06	0.447034	0.465	0.22	0.0666986	mesenchymal	SEMA6D	0.245
2.73607e-06	0.493052	0.694	0.516	0.0698629	mesenchymal	ZDHHC14	0.178
2.85761e-06	0.539136	0.62	0.323	0.0729662	mesenchymal	NFIX	0.297
2.92e-06	0.354779	0.314	0.052	0.0745593	mesenchymal	FMOD	0.262
2.96397e-06	0.503354	0.653	0.425	0.075682	mesenchymal	ST5	0.228
2.99103e-06	0.749156	0.722	0.429	0.076373	mesenchymal	DPYD	0.293
3.02892e-06	0.267747	0.28	0.042	0.0773404	mesenchymal	MEIS3	0.238
3.03498e-06	0.726066	0.506	0.187	0.0774951	mesenchymal	NEBL	0.319
3.20682e-06	0.562822	0.42	0.219	0.081883	mesenchymal	ANKS1B	0.201
3.30652e-06	0.375122	0.833	0.713	0.0844287	mesenchymal	TANC1	0.12
3.52139e-06	0.392756	0.337	0.092	0.0899151	mesenchymal	FAS	0.245
3.59737e-06	1.00262	0.362	0.085	0.0918552	mesenchymal	AC092691.1	0.277
3.83966e-06	0.407484	0.307	0.038	0.098042	mesenchymal	SRPX2	0.269
4.0196e-06	0.487928	0.658	0.474	0.102636	mesenchymal	CPQ	0.184
4.2867e-06	0.4392	0.573	0.351	0.109457	mesenchymal	SMAD9	0.222
4.30058e-06	0.517744	0.72	0.589	0.109811	mesenchymal	GTDC1	0.131
4.58164e-06	0.314075	0.298	0.059	0.116988	mesenchymal	CREB3L1	0.239
4.92004e-06	0.558762	0.56	0.327	0.125628	mesenchymal	LINC01515	0.233
5.58586e-06	0.97816	0.432	0.169	0.142629	mesenchymal	TENM2	0.263
5.59795e-06	0.598143	0.633	0.357	0.142938	mesenchymal	MMP16	0.276
5.60132e-06	0.450372	0.411	0.149	0.143024	mesenchymal	IL11RA	0.262
5.60161e-06	0.226331	0.329	0.153	0.143031	mesenchymal	EFS	0.176
5.67146e-06	0.361374	0.305	0.099	0.144815	mesenchymal	LYPD6	0.206
5.86425e-06	0.466566	0.696	0.56	0.149738	mesenchymal	OSTF1	0.136
6.06883e-06	0.385212	0.431	0.175	0.154962	mesenchymal	VGLL3	0.256
6.18776e-06	0.708147	0.651	0.422	0.157998	mesenchymal	STXBP6	0.229
6.32352e-06	0.731406	0.327	0.096	0.161465	mesenchymal	NCAM2	0.231
6.58245e-06	0.476947	0.747	0.57	0.168076	mesenchymal	OSBPL1A	0.177
6.71159e-06	0.528044	0.617	0.363	0.171374	mesenchymal	SLF1	0.254
6.84791e-06	0.264715	0.347	0.213	0.174855	mesenchymal	PRRG1	0.134
6.86871e-06	0.38115	0.4	0.154	0.175386	mesenchymal	WNT11	0.246
7.34961e-06	0.328805	0.511	0.236	0.187665	mesenchymal	EHD2	0.275
7.49018e-06	0.326422	0.264	0.076	0.191254	mesenchymal	PRSS12	0.188
8.1184e-06	0.430226	0.575	0.339	0.207295	mesenchymal	STARD4-AS1	0.236
8.1637e-06	0.319196	0.787	0.629	0.208452	mesenchymal	DIAPH2	0.158
8.3297e-06	0.54253	0.827	0.64	0.21269	mesenchymal	GULP1	0.187
8.34356e-06	0.371593	0.366	0.221	0.213044	mesenchymal	CTTNBP2	0.145
8.36664e-06	0.364604	0.452	0.257	0.213634	mesenchymal	FHOD1	0.195
8.65438e-06	0.36272	0.301	0.059	0.220981	mesenchymal	ECM2	0.242
9.63892e-06	0.280328	0.421	0.26	0.24612	mesenchymal	TCAF1	0.161
9.64322e-06	0.367541	0.44	0.255	0.24623	mesenchymal	FAXDC2	0.185
9.66919e-06	0.424434	0.481	0.224	0.246893	mesenchymal	SLC1A5	0.257
9.98041e-06	0.408827	0.923	0.727	0.25484	mesenchymal	YAP1	0.196
1.03749e-05	0.429137	0.787	0.663	0.264914	mesenchymal	ZNF704	0.124
1.09539e-05	0.382892	0.315	0.155	0.279696	mesenchymal	MALRD1	0.16
1.1206e-05	0.340429	0.296	0.036	0.286135	mesenchymal	CACNA1G	0.26
1.14946e-05	0.585231	0.868	0.759	0.293504	mesenchymal	FRMD4B	0.109
1.17435e-05	0.255455	0.899	0.699	0.299859	mesenchymal	ARID5B	0.2
1.19079e-05	0.442231	0.601	0.413	0.304057	mesenchymal	TBC1D19	0.188
1.20297e-05	0.352881	0.474	0.235	0.307167	mesenchymal	TCEAL7	0.239
1.22478e-05	0.51587	0.484	0.158	0.312735	mesenchymal	BMP4	0.326
1.29358e-05	0.484726	0.546	0.252	0.330302	mesenchymal	DOCK10	0.294
1.43059e-05	0.618196	0.503	0.236	0.365286	mesenchymal	SLC25A27	0.267
1.43479e-05	0.358674	0.795	0.689	0.36636	mesenchymal	GLO1	0.106
1.47075e-05	0.253244	0.673	0.573	0.375542	mesenchymal	PKD2	0.1
1.59977e-05	0.672972	0.861	0.667	0.408485	mesenchymal	PARD3B	0.194
1.62211e-05	0.311316	0.558	0.435	0.414189	mesenchymal	LNPK	0.123
1.64837e-05	0.334993	0.515	0.32	0.420896	mesenchymal	RCBTB2	0.195
1.69959e-05	0.295482	0.591	0.354	0.433974	mesenchymal	SNCA	0.237
1.72231e-05	0.373267	0.782	0.515	0.439775	mesenchymal	ZNF521	0.267
1.88155e-05	0.351439	0.627	0.498	0.480434	mesenchymal	ERCC6L2	0.129
1.97447e-05	0.543297	0.591	0.295	0.504162	mesenchymal	DENND2A	0.296
2.00015e-05	0.341811	0.426	0.216	0.510717	mesenchymal	RHOU	0.21
2.00876e-05	0.510361	0.664	0.42	0.512916	mesenchymal	BAMBI	0.244
2.08054e-05	0.214673	0.254	0.108	0.531245	mesenchymal	RADIL	0.146
2.10845e-05	0.3695	0.628	0.495	0.538373	mesenchymal	INVS	0.133
2.17894e-05	0.415645	0.298	0.126	0.55637	mesenchymal	CNKSR2	0.172
2.25694e-05	0.385609	0.798	0.521	0.576287	mesenchymal	BASP1	0.277
2.27417e-05	0.352645	0.552	0.379	0.580688	mesenchymal	FAM114A1	0.173
2.2774e-05	0.516162	0.814	0.576	0.581511	mesenchymal	FRMD4A	0.238
2.31356e-05	0.298327	0.311	0.106	0.590744	mesenchymal	HAAO	0.205
2.38916e-05	0.376098	0.704	0.575	0.610048	mesenchymal	HMGN2	0.129
2.51655e-05	0.156823	0.88	0.736	0.642575	mesenchymal	PPFIBP1	0.144
2.55143e-05	0.250815	0.535	0.434	0.651481	mesenchymal	AKAP11	0.101
2.58967e-05	0.259727	0.59	0.323	0.661247	mesenchymal	NDNF	0.267
2.61826e-05	0.155815	0.505	0.316	0.668546	mesenchymal	DNM3	0.189
2.68564e-05	0.306374	0.353	0.159	0.685752	mesenchymal	EBF4	0.194
2.80407e-05	0.306729	0.58	0.445	0.715991	mesenchymal	TMEM18	0.135
2.92155e-05	0.24479	0.494	0.285	0.745989	mesenchymal	CNRIP1	0.209
2.96025e-05	0.239706	0.347	0.163	0.755869	mesenchymal	MARVELD1	0.184
3.06794e-05	0.424795	0.891	0.764	0.783368	mesenchymal	ATXN1	0.127
3.07893e-05	0.328473	0.548	0.359	0.786173	mesenchymal	SH3PXD2B	0.189
3.27572e-05	0.475933	0.298	0.03	0.836422	mesenchymal	SHISA3	0.268
3.38182e-05	0.68244	0.32	0.108	0.863513	mesenchymal	SFRP1	0.212
3.54704e-05	0.347569	0.757	0.598	0.905702	mesenchymal	2010-09-01	0.159
3.56132e-05	0.397296	0.528	0.255	0.909347	mesenchymal	CPXM1	0.273
3.56263e-05	0.310747	0.316	0.081	0.909681	mesenchymal	DACT1	0.235
3.64937e-05	0.396394	0.496	0.301	0.931829	mesenchymal	THRB	0.195
3.66651e-05	0.440571	0.615	0.368	0.936208	mesenchymal	EFEMP2	0.247
3.72965e-05	0.445012	0.702	0.538	0.952329	mesenchymal	PREPL	0.164
3.73963e-05	0.214353	0.455	0.34	0.954876	mesenchymal	RDH14	0.115
4.1496e-05	0.245444	0.45	0.313	1	mesenchymal	A2ML1-AS1	0.137
4.53538e-05	0.345892	0.733	0.625	1	mesenchymal	ESF1	0.108
4.70536e-05	0.37657	0.545	0.313	1	mesenchymal	FKBP7	0.232
4.89425e-05	0.266062	0.276	0.075	1	mesenchymal	ADAM23	0.201
4.97007e-05	0.312314	0.605	0.465	1	mesenchymal	TNRC6C	0.14
4.99495e-05	0.460674	0.821	0.706	1	mesenchymal	MPRIP	0.115
5.03391e-05	0.428152	0.768	0.604	1	mesenchymal	SESN3	0.164
5.06231e-05	0.48402	0.794	0.617	1	mesenchymal	CTSC	0.177
5.16526e-05	0.564569	0.773	0.618	1	mesenchymal	SH3D19	0.155
5.32332e-05	0.199636	0.848	0.698	1	mesenchymal	MYO1B	0.15
5.34705e-05	0.407484	0.783	0.66	1	mesenchymal	RBBP7	0.123
5.83395e-05	0.50959	0.865	0.733	1	mesenchymal	C6orf48	0.132
5.86358e-05	0.21225	0.409	0.291	1	mesenchymal	HYI	0.118
6.0523e-05	0.365273	0.478	0.271	1	mesenchymal	ARNT2	0.207
6.07379e-05	0.503554	0.45	0.186	1	mesenchymal	BGN	0.264
6.12811e-05	0.376965	0.348	0.081	1	mesenchymal	SNAP25	0.267
6.22537e-05	0.539116	0.427	0.193	1	mesenchymal	ATRNL1	0.234
6.37534e-05	0.317183	0.385	0.174	1	mesenchymal	COX7A1	0.211
6.39715e-05	0.300226	0.264	0.043	1	mesenchymal	L1TD1	0.221
6.5433e-05	0.424331	0.275	0.081	1	mesenchymal	DOK5	0.194
6.83559e-05	0.761313	0.322	0.064	1	mesenchymal	CDH4	0.258
7.16226e-05	0.306667	0.885	0.72	1	mesenchymal	ADGRL2	0.165
7.24917e-05	0.330834	0.433	0.19	1	mesenchymal	SMARCD3	0.243
7.61639e-05	0.264224	0.391	0.207	1	mesenchymal	PJA1	0.184
7.92667e-05	0.223122	0.362	0.146	1	mesenchymal	TGFBI	0.216
[truncated: 7,418 more rows]

## Sheet: 4.DEGs_in_mesenchymal_clusters
p_val	avg_log2FC	pct.1	pct.2	p_val_adj	cluster	gene	Dpct	cluster0	cluster1	cluster2	cluster3	cluster4	cluster5	cluster6	cluster7	cluster8	cluster9	cluster10	cluster11	cluster12	cluster13	cluster14	cluster15	cluster16	cluster17	cluster18	cluster19	cluster20
4.91457e-57	1.06152	0.977	0.801	1.64825e-52	0	RSPO2	0.176	2.29064	1.45288	1.8417	1.63013	1.53506	0.900283	2.05457	1.25847	1.21037	1.97316	1.20132	1.48811	0.295317	0.200867	0.298662	1.35809	0.220977	2.10527	0.617168	0.255929	0.506229
8.48958e-57	1.3648	0.925	0.733	2.84724e-52	0	FAM155A	0.192	3.22528	2.10059	2.37265	1.9727	2.48088	1.32335	2.40396	1.5629	1.8848	2.53133	0.969552	1.27705	1.02189	0.666723	0.604842	0.785896	0.244292	2.75555	0.278138	0.528451	1.1535
2.12187e-53	1.15248	0.951	0.779	7.11634e-49	0	MEOX2	0.172	2.29601	1.27517	1.84173	1.41691	1.84426	1.11355	1.86792	1.08367	0.829465	2.04222	0.973505	1.08363	0.304235	0.27222	0.813664	0.996841	0.653461	2.13214	0.115373	0.0587713	0.29595
7.59252e-50	0.902956	0.906	0.618	2.54638e-45	0	WNT2	0.288	1.3875	0.833163	1.05707	0.748321	0.925317	0.232474	0.949322	0.573051	0.387259	1.25074	0.576196	0.628815	0.102849	0.0850886	0.144368	0.592247	0.0338509	1.16166	0.0432457	0.172081	0.100357
1.84656e-45	1.20198	0.834	0.531	6.19298e-41	0	ADH1B	0.303	1.83921	1.05675	1.48765	0.998991	1.4757	0.785895	1.34508	0.52756	0.30454	1.39816	0.39576	0.400885	0.0516921	0.11319	0.296048	0.370773	0.292021	1.71923	0.0614269	0.0158316	0.035424
5.97841e-43	0.912894	0.933	0.749	2.00504e-38	0	TMEM108	0.184	1.90919	1.28963	1.35926	1.16661	1.59147	0.897635	1.42579	0.878815	0.643534	1.87701	1.29229	1.03324	0.422726	0.619251	0.551707	0.866176	0.297916	1.54612	0.419147	1.05831	0.392512
1.15522e-38	0.867064	0.883	0.64	3.87438e-34	0	MAF	0.243	1.30813	0.712284	0.959944	0.615564	1.17488	0.633868	0.739	0.39101	0.218755	1.1885	0.77453	0.5789	0.1705	0.208601	0.160956	0.603077	0.298849	0.989145	0.319045	0.636659	0.0830491
2.28138e-38	0.954574	0.945	0.809	7.65128e-34	0	TCF21	0.136	1.95942	1.06689	1.72153	1.21777	1.98537	1.57637	1.24057	0.913433	0.481923	1.74702	0.872971	0.854803	0.260798	0.274919	0.664766	0.944585	1.38846	1.84131	0.474991	0.176596	0.260077
1.27142e-37	0.985328	0.86	0.644	4.26408e-33	0	LURAP1L	0.216	1.45307	0.629488	1.06555	0.722132	1.03783	0.649202	0.911369	0.435352	0.485513	0.976625	0.316102	0.444378	0.472293	0.35851	1.02985	0.501652	0.336971	1.30299	0.164626	0.904242	0.323515
7.55266e-37	1.07944	0.849	0.594	2.53301e-32	0	NLGN1	0.255	1.88688	1.4606	1.251	1.16991	1.10283	0.280072	1.66102	0.955581	0.704147	1.98735	1.09238	0.975266	0.183021	0.360018	0.423078	0.484536	0.232228	1.59802	0.367615	0.737833	0.311596
8.40122e-34	0.73158	0.962	0.861	2.8176e-29	0	LIFR	0.101	1.99187	1.55257	1.60063	1.48503	1.74697	1.3292	1.7813	1.2143	1.10382	2.03308	1.37942	1.28884	0.506787	0.438964	0.762436	1.10658	1.25203	1.9179	0.494663	0.275279	0.542983
2.40546e-32	0.770372	0.854	0.692	8.06744e-28	0	DAPK1	0.162	1.30017	0.797712	0.806376	0.741173	1.06634	0.566607	0.856903	0.584447	0.57174	1.43912	1.03595	0.530705	0.503885	0.503483	0.377963	0.503506	0.388065	1.00704	0.337995	1.03262	0.534196
8.43496e-32	0.806125	0.942	0.773	2.82892e-27	0	PRKCB	0.169	1.81241	1.31953	1.46059	1.49162	1.33816	0.842482	1.56721	1.33228	0.85129	1.84859	0.671389	1.16927	0.423	0.321941	0.839247	0.961154	0.321693	1.58547	0.433603	0.166857	0.776915
1.73521e-31	0.999378	0.855	0.733	5.81953e-27	0	FAT3	0.122	2.00033	1.27213	1.59195	1.40957	1.15008	1.25524	1.94912	1.04388	1.49177	1.37617	0.533106	1.0228	1.59892	1.24249	0.413238	0.665589	0.57013	1.90302	0.270527	0.792046	1.40173
4.14667e-30	0.792993	0.856	0.646	1.39071e-25	0	THSD7A	0.21	1.29772	0.884895	0.93074	0.881098	0.95177	0.398022	1.04586	0.708005	0.505206	1.27306	0.592313	0.636977	0.369239	0.606615	0.2462	0.373436	0.247482	1.11896	0.517601	0.0514983	0.493844
3.53827e-29	0.679403	0.856	0.666	1.18667e-24	0	OSTF1	0.19	1.11741	0.731135	0.864397	0.722711	0.78462	0.369435	0.796022	0.543129	0.426226	0.967533	0.512621	0.566898	0.193136	0.188232	0.575634	0.469605	0.279235	0.932312	0.258604	0.129268	0.179529
4.54329e-29	0.737703	0.939	0.803	1.52373e-24	0	LUM	0.136	2.3821	1.84581	2.13348	1.73775	2.10719	1.48313	1.97186	1.35443	1.17387	2.45216	1.25234	1.30791	0.300875	0.340702	0.898412	1.22653	1.61567	2.45454	0.670907	0.0571277	0.277202
9.48518e-29	0.658839	0.945	0.805	3.18114e-24	0	COL14A1	0.14	1.67465	1.22114	1.15608	1.1531	1.59105	1.05079	1.1752	0.891622	0.622198	1.87506	1.39249	0.83468	0.401213	0.67462	0.580139	0.687358	1.16997	1.57584	0.519164	0.290862	0.432658
2.47792e-27	0.693968	0.855	0.642	8.31043e-23	0	GLIS3	0.213	1.46724	1.21122	0.934639	1.1281	1.00869	0.372515	1.22258	0.966253	0.57249	2.03166	1.08082	0.958964	0.306403	0.552752	0.211613	0.72435	0.194594	1.20015	0.624405	0.120388	0.356485
3.3283e-27	0.648206	0.807	0.625	1.11625e-22	0	CARMIL1	0.182	1.16015	0.764302	0.761301	0.81977	0.706053	0.450258	1.05666	0.805224	0.568781	0.974347	0.903976	0.661619	0.269996	0.216139	0.310301	0.41105	0.364368	1.02084	0.305824	0.467603	0.417849
7.05895e-27	0.882457	0.902	0.741	2.36743e-22	0	BMP5	0.161	1.92869	1.08758	1.60899	1.26031	1.4733	1.41868	1.7988	1.00923	1.14559	0.90045	0.0939774	0.991851	0.54414	0.343419	0.471659	0.94381	1.37787	1.85332	0.482485	0.0716723	0.601245
1.07554e-26	0.809397	0.704	0.457	3.60715e-22	0	THRB	0.247	1.02646	0.557171	0.690024	0.585842	0.646661	0.316541	0.822206	0.392796	0.467676	0.725129	0.31976	0.329224	0.40752	0.432647	0.26067	0.231591	0.213286	0.861711	0.27266	0.0249587	0.254534
1.23799e-26	0.825232	0.773	0.51	4.15199e-22	0	SEMA3D	0.263	1.26871	0.552543	0.681315	0.437262	1.07236	0.479635	0.55694	0.290475	0.157506	1.43675	1.43265	0.357349	0.194539	0.55671	0.12033	0.269468	0.640125	0.897319	0.764452	1.97915	0.0996584
1.70523e-26	0.809658	0.465	0.159	5.71899e-22	0	VEGFD	0.306	0.579428	0.148614	0.230578	0.167319	0.449924	0.0688254	0.105638	0.0912688	0.0195652	0.346133	0.0340801	0.0861415	0.0281204	0.0685244	0.12325	0.0536667	0.00668168	0.312178	0.0153812	0.0130092	0.0094614
2.3161e-26	0.873253	0.597	0.277	7.76772e-22	0	CNTN1	0.32	0.806296	0.420944	0.367004	0.278838	0.551091	0.129912	0.340325	0.150281	0.122254	0.690788	0.26035	0.101647	0.0549293	0.0671788	0.100134	0.0918719	0.0839577	0.448073	0.120535	0.0358862	0.0384121
1.21597e-25	0.768779	0.888	0.684	4.07813e-21	0	ELMO1	0.204	1.51854	0.832773	1.10596	0.953918	1.4482	1.12627	1.1072	0.734247	0.564947	1.19647	0.676317	0.610916	0.321608	0.14297	0.132524	0.410595	0.549553	1.29826	0.299255	0.229087	0.483908
1.50636e-25	0.769336	0.876	0.701	5.05203e-21	0	CACNA1D	0.175	1.55575	0.875427	1.1476	0.993864	1.2837	1.00426	1.32259	0.734106	0.661156	1.16836	0.690669	0.801844	0.48598	0.374692	0.521129	0.444449	0.565689	1.38894	0.333723	0.0547381	0.385046
5.61791e-25	0.677502	0.779	0.602	1.88413e-20	0	LPAR1	0.177	1.0541	0.61241	0.616203	0.637163	0.83001	0.517612	0.766926	0.440171	0.441617	1.03223	0.523046	0.474297	0.321944	0.260204	0.183224	0.446702	0.546851	0.827864	0.343945	0.0904791	0.331711
1.62009e-24	0.731058	0.531	0.274	5.43345e-20	0	LYPD6B	0.257	0.659095	0.327699	0.434863	0.38628	0.284771	0.0633964	0.626922	0.269994	0.265852	0.342747	0.0281942	0.234792	0.0778284	0.048971	0.0412753	0.195584	0.0242643	0.483031	0.024572	0.05093	0.102026
3.13453e-24	0.580639	0.545	0.265	1.05126e-19	0	ASPA	0.28	0.541657	0.298097	0.34604	0.231546	0.32798	0.100259	0.329741	0.109662	0.0713864	0.551206	0.146736	0.15299	0.0411511	0.0330944	0.0881586	0.095463	0.0419165	0.453347	0.0190293	0.00468231	0.0145353
7.93812e-24	0.727377	0.758	0.636	2.66229e-19	0	AFDN	0.122	1.06925	0.581667	0.627042	0.591665	0.823397	0.400927	0.674053	0.44875	0.489178	0.904881	0.77182	0.535116	0.582497	0.560161	0.450622	0.505136	0.486916	0.90669	0.26056	1.43827	0.546192
1.08859e-23	0.768897	0.912	0.811	3.65091e-19	0	GULP1	0.101	1.63164	1.03205	1.14732	1.05168	1.30108	0.945675	1.28138	0.890821	1.07682	1.27283	0.710398	0.955859	0.808798	0.608803	0.533002	0.842502	0.688995	1.37862	0.739113	0.587338	0.853317
1.14448e-23	0.65454	0.782	0.553	3.83835e-19	0	GDF10	0.229	0.949695	0.538618	0.79221	0.611784	0.655488	0.428356	0.657233	0.445692	0.267959	0.768524	0.507729	0.359544	0.227066	0.246161	0.278827	0.305711	0.29515	1.01814	0.4377	0.0366383	0.126098
2.22607e-23	0.635159	0.827	0.632	7.46579e-19	0	ABCA8	0.195	1.17886	0.827525	0.802997	0.644387	0.903324	0.630959	0.775988	0.511997	0.506702	1.27093	0.882392	0.546928	0.374304	0.401989	0.320691	0.406459	0.413038	1.05249	0.0711254	0.082768	0.29147
1.67037e-22	0.654723	0.929	0.815	5.60209e-18	0	ADAMTS12	0.114	1.57869	1.1191	1.19112	1.18673	1.37698	0.92726	1.35417	0.903613	1.06332	1.50358	0.958108	1.30659	0.538771	0.388223	0.684167	0.678498	0.643845	1.43576	0.300275	0.230567	0.694287
4.7142e-22	0.582047	0.83	0.694	1.58105e-17	0	CADPS2	0.136	1.2225	0.827103	0.835457	0.933662	1.15048	0.76779	0.965281	0.824849	0.680379	0.841586	0.506764	0.541731	0.624119	0.529289	0.27832	0.433554	0.545878	1.04094	0.578951	1.49752	0.824495
9.06656e-22	0.566986	0.858	0.714	3.04074e-17	0	GRK5	0.144	1.22553	0.919517	0.822035	0.77365	1.00309	0.641759	0.985901	0.675308	0.592725	1.2361	0.864641	0.685995	0.394634	0.429397	1.10009	0.582228	0.247136	1.10079	0.202129	0.722438	0.400165
1.22539e-21	0.62642	0.846	0.64	4.1097e-17	0	ARHGAP20	0.206	1.16746	0.859835	0.85435	0.85696	0.841857	0.339857	1.13331	0.683724	0.478764	1.26931	0.84183	0.693214	0.1187	0.184549	0.247042	0.622821	0.204822	1.00633	0.193331	0.184574	0.21843
2.79336e-21	0.778768	0.913	0.777	9.36838e-17	0	DACH1	0.136	1.83151	1.15483	1.37794	1.31881	1.56089	0.880764	1.58423	1.19339	1.64629	1.27228	0.313564	1.10239	1.34907	0.560941	1.10525	0.958315	0.328948	1.68883	0.505771	0.083136	1.46909
4.07673e-21	0.556912	0.9	0.674	1.36725e-16	0	SULT1E1	0.226	1.41812	0.981874	1.03776	1.04952	1.46838	0.780104	1.10966	0.90572	0.434709	1.46336	0.903366	0.984952	0.0831738	0.0784996	1.75301	0.976331	0.446423	1.26454	0.295922	0.0661175	0.097002
1.05376e-20	0.768568	0.806	0.553	3.5341e-16	0	PRR16	0.253	1.26137	0.79497	0.920215	0.647965	1.20679	0.875682	0.761898	0.4416	0.29922	0.910294	0.30706	0.506485	0.189677	0.313837	0.198346	0.375772	0.578795	1.06279	0.237554	0.0260942	0.12907
1.66551e-20	0.527343	0.913	0.79	5.58578e-16	0	LRRC17	0.123	1.23236	0.865845	0.980694	0.936768	1.32176	0.891236	0.831371	0.774261	0.469363	1.50033	1.34767	0.83109	0.394133	0.32946	0.352671	0.748955	0.926764	1.17968	1.06939	0.0737267	0.332194
2.55759e-20	0.611243	0.88	0.749	8.57766e-16	0	COL21A1	0.131	1.56446	1.00085	1.24069	0.978204	1.59337	1.44527	1.23156	0.669722	0.805258	1.2984	0.690167	0.629337	0.677308	0.844459	1.48235	0.534754	1.36304	1.5248	0.272353	0.728464	0.466773
4.06259e-20	0.566849	0.831	0.701	1.36251e-15	0	SPATA6	0.13	1.07702	0.631625	0.817472	0.736239	0.944274	0.790075	0.890897	0.602785	0.57268	0.926294	0.494974	0.517858	0.451713	0.261514	0.447961	0.362701	0.856605	0.95322	0.301042	0.399824	0.524624
8.82412e-20	0.622024	0.864	0.711	2.95943e-15	0	SLC40A1	0.153	1.14854	0.703085	0.920279	0.749752	1.20926	0.756029	0.783244	0.511356	0.399803	1.29338	0.921954	0.513139	0.238508	0.229092	0.435462	0.422532	0.977066	1.05322	0.277372	0.278741	0.223503
9.56317e-20	0.931952	0.736	0.506	3.2073e-15	0	NKAIN2	0.23	1.69488	1.50273	1.17814	1.23809	0.526178	0.198272	1.90536	0.809442	1.18747	2.42852	0.883968	0.858481	0.375239	0.30103	0.123585	0.383335	0.113884	1.48424	0.103302	0.404518	0.4207
1.9037e-19	0.638061	0.602	0.322	6.38464e-15	0	CNTN3	0.28	0.684884	0.303954	0.337919	0.29959	0.614911	0.142193	0.272481	0.179661	0.0399438	0.712108	0.362554	0.148094	0.115909	0.540969	0.0259135	0.110517	0.0427379	0.508452	0.0341529	0.857862	0.0234514
2.6845e-19	0.725004	0.765	0.554	9.00329e-15	0	PPP1R3C	0.211	0.953769	0.483666	0.834195	0.628579	0.703293	0.451614	0.835576	0.390699	0.266356	0.635822	0.233917	0.36081	0.196717	0.435233	0.321217	0.415023	0.422459	0.878194	0.287761	0.168997	0.184387
2.74338e-19	0.698247	0.615	0.383	9.20076e-15	0	SLC24A3	0.232	0.825809	0.46538	0.496387	0.444418	0.652919	0.183081	0.503806	0.305345	0.204376	0.698425	0.611006	0.308634	0.148272	0.198487	0.350607	0.167905	0.205236	0.667237	0.112157	0.245072	0.165908
3.44838e-19	0.696794	0.851	0.728	1.15652e-14	0	NAALADL2	0.123	1.50659	1.005	1.12203	0.949929	1.43829	1.19103	1.29217	0.648153	0.827996	1.28872	0.785571	0.809544	0.662498	0.857618	0.626312	0.360335	1.16628	1.36356	0.536031	0.5893	0.606989
3.66718e-19	0.583846	0.855	0.697	1.2299e-14	0	DPYD	0.158	1.38094	0.85787	0.957314	0.907794	1.50574	1.28312	0.959776	0.78863	0.428649	1.07055	0.746994	0.748046	0.252382	0.306884	0.34093	0.36857	1.50804	1.26422	0.761023	0.967243	0.311146
5.6125e-19	0.453451	0.633	0.417	1.88232e-14	0	FGFR4	0.216	0.650664	0.384409	0.583592	0.437934	0.484287	0.282641	0.528162	0.30485	0.195252	0.482068	0.110728	0.240756	0.0399857	0.0454469	0.118892	0.196862	0.137209	0.677874	0.0338278	0.0209053	0.0571296
6.90094e-19	0.434787	0.493	0.256	2.31444e-14	0	SLC7A8	0.237	0.445189	0.195958	0.22445	0.199254	0.299919	0.0557593	0.184297	0.125486	0.065957	0.401104	0.278548	0.131257	0.0448261	0.0712358	0.0407825	0.166634	0.0567215	0.296473	0.110012	0.329833	0.0368632
7.04787e-19	0.620101	0.915	0.762	2.36371e-14	0	FREM1	0.153	1.65932	1.33315	1.28036	1.27355	0.95542	0.890955	1.89091	0.984005	1.51902	1.84529	0.684283	1.14521	0.821574	0.313445	0.234686	0.905167	0.929814	1.56326	0.168527	0.0579227	0.809054
1.33186e-18	0.530237	0.463	0.233	4.46678e-14	0	FGF10	0.23	0.577981	0.249891	0.177262	0.222386	0.542398	0.0871153	0.0850822	0.162108	0.0218912	0.770913	0.374339	0.133092	0.0645439	0.128172	0.0492794	0.149762	0.149668	0.274699	0.0587989	0.52772	0.0179144
3.84199e-18	0.499544	0.483	0.225	1.28853e-13	0	AC005550.2	0.258	0.457656	0.0970572	0.243869	0.193404	0.271679	0.0908169	0.298139	0.119844	0.090191	0.338095	0.104176	0.112334	0.0155421	0.01865	0.0923094	0.127594	0.0493964	0.414886	0.0141836	0	0.013503
4.78896e-18	0.279141	0.45	0.303	1.60612e-13	0	DAB2	0.147	0.380959	0.218087	0.256106	0.164454	0.275807	0.224741	0.206013	0.11104	0.0860175	0.275229	0.202904	0.142561	0.0599807	0.0491216	0.0447141	0.131171	0.204247	0.263357	0.220685	0.388475	0.039338
7.2681e-18	0.577005	0.918	0.79	2.43758e-13	0	ITGA8	0.128	1.8699	1.2169	1.49423	1.11262	2.07224	2.13332	1.5474	0.671301	0.712627	1.54612	0.835154	0.843729	0.417707	0.609196	1.42782	0.728243	2.25023	1.85553	0.293511	0.0569317	0.312392
8.91993e-18	0.676576	0.509	0.258	2.99156e-13	0	CNKSR2	0.251	0.525594	0.250099	0.266299	0.268354	0.352975	0.145865	0.312734	0.176927	0.11168	0.354702	0.0632539	0.108347	0.0571565	0.12303	0.0450757	0.0672012	0.233269	0.358831	0.0877572	0.253737	0.116209
1.75036e-17	0.504582	0.429	0.234	5.87036e-13	0	AL139383.1	0.195	0.464942	0.235796	0.327317	0.223555	0.331191	0.215752	0.393392	0.100358	0.150141	0.308079	0.136663	0.0556164	0.0887189	0.0768674	0.0594267	0.0361656	0.117401	0.36986	0.0802225	0.0263441	0.0301838
2.53746e-17	0.734115	0.694	0.458	8.51014e-13	0	DYNC1I1	0.236	0.956303	0.483498	0.693769	0.618477	0.67966	0.427899	0.833708	0.473231	0.384258	0.504239	0.0918638	0.444724	0.173077	0.114153	0.0933484	0.268851	0.429616	0.796257	0.256286	0.189977	0.193914
2.94415e-17	0.593635	0.892	0.747	9.87409e-13	0	C7	0.145	1.59392	1.17918	1.41286	1.12641	1.42675	1.3738	1.45302	0.799164	0.965548	1.35099	0.961357	0.67306	0.634886	0.272238	0.351239	0.622232	0.74105	1.69135	0.160376	0.0145821	0.432186
4.31222e-17	0.404819	0.52	0.313	1.44623e-12	0	SMPDL3A	0.207	0.43948	0.238005	0.312393	0.216817	0.404375	0.162667	0.194057	0.125911	0.101505	0.493697	0.271362	0.132468	0.0650337	0.0517335	0.0804219	0.183346	0.0764582	0.359859	0.0699545	0.0451093	0.0838524
4.67528e-17	0.50222	0.849	0.724	1.56799e-12	0	PLSCR4	0.125	1.14411	0.779659	0.783904	0.777498	1.00218	0.711735	0.849952	0.66321	0.459284	1.12969	0.85373	0.594213	0.397013	0.525157	0.539506	0.427668	0.685455	1.04067	0.418363	0.41742	0.384953
6.53622e-17	0.501562	0.573	0.346	2.19212e-12	0	ABCA6	0.227	0.725146	0.383996	0.446684	0.312404	0.521866	0.30303	0.531935	0.181694	0.208619	0.764581	0.30616	0.151908	0.0419152	0.0263439	0.0496325	0.147198	0.126402	0.635171	0.01914	0.00985199	0.025839
9.38239e-17	0.66362	0.829	0.703	3.14667e-12	0	TMTC2	0.126	1.38981	0.950621	0.870731	0.989367	1.2322	0.644304	1.01449	0.865376	0.613554	1.3882	1.27514	0.755752	0.489106	1.14952	0.938317	0.613166	0.78798	1.11181	1.08915	1.39378	0.554635
1.55619e-16	0.411642	0.859	0.627	5.21914e-12	0	CNTNAP2	0.232	2.28829	1.5715	1.39614	1.41818	3.18232	1.22459	1.11602	0.982211	0.459555	3.68552	2.27656	0.783167	0.207266	0.375314	0.347301	0.432565	0.580726	1.87462	0.440276	0.435808	0.293014
1.60851e-16	0.684461	0.714	0.494	5.39461e-12	0	NTNG1	0.22	0.960174	0.527886	0.606255	0.616245	0.886713	0.525582	0.628946	0.462219	0.325351	0.671741	0.572256	0.492297	0.23952	0.128338	0.0629078	0.32969	0.427967	0.817169	0.0855348	0.823175	0.27852
3.42206e-16	0.558838	0.688	0.468	1.14769e-11	0	SLC25A27	0.22	0.776106	0.528769	0.436706	0.351532	0.497134	0.269147	0.371785	0.306668	0.194705	0.924254	0.469114	0.265697	0.174946	0.255769	0.18818	0.209924	0.25973	0.496791	0.20099	0.337383	0.157717
4.48531e-16	0.56801	0.782	0.599	1.50428e-11	0	SLC9A9	0.183	1.07972	0.648127	0.76844	0.514962	0.935272	0.863191	0.849302	0.345913	0.454228	0.870703	0.440358	0.419639	0.440117	0.487204	0.295603	0.277716	0.674935	0.998442	0.149835	0.0627564	0.182592
5.38222e-16	0.588843	0.721	0.512	1.80509e-11	0	DOCK10	0.209	1.03795	0.57485	0.760625	0.598142	0.749587	0.757851	0.854203	0.455982	0.511535	0.371792	0.0683551	0.316765	0.316423	0.398994	0.967523	0.318182	0.478446	0.989745	0.0884434	0.0141017	0.2834
9.25224e-16	0.570445	0.857	0.748	3.10302e-11	0	IRAK3	0.109	1.31482	0.963914	1.01223	1.0021	1.03452	0.795923	1.18196	0.822165	0.955587	1.18414	0.595262	0.783021	0.791933	0.471594	0.457563	0.70952	0.565658	1.3178	0.280695	0.138429	0.775665
9.38924e-16	0.418987	0.497	0.336	3.14896e-11	0	SLC22A23	0.161	0.558589	0.259843	0.361465	0.247697	0.551555	0.485705	0.243776	0.115423	0.12968	0.426507	0.0896886	0.155818	0.586812	0.434212	0.0807387	0.134757	0.164404	0.414444	0.0795211	0.0950918	0.373281
9.69689e-16	0.530563	0.788	0.58	3.25214e-11	0	CHST2	0.208	0.958929	0.583436	0.965877	0.66321	0.57952	0.465066	0.973123	0.4905	0.593879	0.632834	0.157567	0.507896	0.200013	0.126696	0.186858	0.507716	0.199663	1.00043	0.071298	0.10249	0.203131
1.16489e-15	0.422012	0.72	0.611	3.90681e-11	0	MICU3	0.109	0.780454	0.530323	0.600837	0.537324	0.583576	0.483006	0.687509	0.465189	0.534077	0.630358	0.33405	0.527046	0.413764	0.388373	0.627717	0.375011	0.393133	0.716757	0.261996	0.298326	0.423081
1.55654e-15	0.340898	0.318	0.142	5.22034e-11	0	ABCC3	0.176	0.283372	0.140321	0.144736	0.129045	0.160735	0.0169534	0.170784	0.0891025	0.046479	0.226822	0.0821245	0.0347499	0.0453905	0.0185978	0.0109945	0.0202791	0.0147072	0.188049	0.00838247	0	0.0317365
2.04901e-15	0.671286	0.784	0.639	6.87198e-11	0	CELF2	0.145	1.41746	0.890008	0.981681	0.751676	1.46897	1.30221	0.962688	0.512504	0.387735	1.1061	1.15061	0.399561	0.302686	1.10208	0.431442	0.354169	1.30486	1.31475	0.715275	1.12441	0.162915
4.07156e-15	0.474963	0.371	0.162	1.36552e-10	0	DLX5	0.209	0.413389	0.132535	0.328807	0.168033	0.142311	0.0395483	0.382789	0.0432218	0.194415	0.07682	0.00392082	0.0633021	0.0275064	0.0228769	0.00814244	0.108318	0.011364	0.341795	0.00804808	0.00384985	0.0357056
4.72391e-15	0.404003	0.781	0.65	1.5843e-10	0	NAALAD2	0.131	0.886156	0.553633	0.64102	0.672083	0.775023	0.537532	0.718313	0.611164	0.436885	0.823671	0.501621	0.477783	0.257952	0.235671	0.266016	0.476904	0.452913	0.818969	0.396299	0.305551	0.398067
7.03379e-15	0.581448	0.612	0.446	2.35899e-10	0	TARID	0.166	0.717023	0.342127	0.527833	0.429127	0.62839	0.511972	0.556966	0.34847	0.251816	0.485616	0.181409	0.321411	0.194634	0.138629	0.575362	0.240309	0.452511	0.606496	0.222796	0.0452993	0.187786
8.57376e-15	0.439184	0.737	0.622	2.87547e-10	0	SRGAP1	0.115	0.936024	0.700872	0.651335	0.544351	0.787194	0.584978	0.711567	0.56924	0.46423	0.637287	0.509567	0.556114	0.418649	0.369424	0.426051	0.435278	0.737699	0.772489	0.900754	0.341895	0.355766
1.20975e-14	0.365404	0.605	0.479	4.05727e-10	0	RAP2B	0.126	0.592192	0.344018	0.472021	0.46417	0.350034	0.213214	0.550119	0.353073	0.261404	0.621072	0.31783	0.454042	0.193639	0.170451	0.151794	0.404399	0.189003	0.473379	0.138187	0.155277	0.213748
1.23309e-14	0.675663	0.748	0.546	4.13553e-10	0	UNC13C	0.202	1.1448	0.88184	0.921677	0.77067	0.639089	0.527298	1.19845	0.494524	0.809662	0.994604	0.339793	0.416361	0.789614	0.281429	0.241545	0.262651	0.204826	1.08905	0.0518231	0.104343	0.378747
1.27304e-14	0.437707	0.865	0.734	4.26951e-10	0	GYG1	0.131	1.08063	0.781177	1.02205	0.711282	1.13091	0.854478	0.762368	0.609754	0.33412	1.08258	0.662065	0.612307	0.202735	0.26537	0.565103	0.684162	0.658736	0.813139	0.348517	0.1832	0.196233
1.75495e-14	0.361019	0.957	0.84	5.88574e-10	0	SCN7A	0.117	1.81041	1.10478	1.43784	1.24184	2.24612	2.11176	1.26768	0.922395	0.704439	1.61943	1.17089	1.09494	0.444141	0.475474	1.4217	0.910656	2.1181	1.72703	0.481948	0.127182	0.454547
1.88741e-14	0.496419	0.452	0.241	6.32998e-10	0	ZBTB16	0.211	0.44217	0.21451	0.200781	0.163614	0.619898	0.235647	0.124408	0.0872077	0.0364415	0.340864	0.143259	0.0821631	0.0386915	0.436378	0.197467	0.05694	0.105858	0.367358	0.0786795	0.0161543	0.0159536
2.94904e-14	0.432343	0.537	0.324	9.89049e-10	0	VCAM1	0.213	0.526123	0.381565	0.34408	0.267008	0.384862	0.0964161	0.301887	0.174625	0.104427	0.544887	0.31508	0.145793	0.144578	0.108099	0.457137	0.15393	0.0276251	0.529161	0.0648451	0.0597407	0.048396
3.64749e-14	0.489219	0.621	0.446	1.22329e-09	0	LIMD1	0.175	0.637599	0.34446	0.476397	0.399007	0.481412	0.430551	0.46346	0.278275	0.232423	0.460266	0.138633	0.193367	0.146669	0.132985	0.336002	0.269585	0.365274	0.603561	0.123336	0.0949955	0.217849
5.6728e-14	0.487533	0.783	0.672	1.90254e-09	0	AUH	0.111	0.948979	0.644862	0.659629	0.594713	0.78539	0.719843	0.825375	0.426058	0.618988	0.791323	0.511597	0.462027	0.595541	0.533364	0.439001	0.513775	0.674399	0.843396	0.498822	0.400541	0.44384
8.12423e-14	0.414894	0.498	0.34	2.7247e-09	0	CTTNBP2	0.158	0.518661	0.239276	0.332406	0.233777	0.608196	0.322486	0.290347	0.176673	0.177147	0.338732	0.146177	0.169416	0.232038	0.228894	0.40639	0.158111	0.188885	0.471255	0.124985	0.335884	0.201643
9.5872e-14	0.527683	0.828	0.725	3.21536e-09	0	PTAR1	0.103	1.08528	0.651863	0.753583	0.726633	0.886233	0.67973	0.80788	0.674549	0.692905	0.981803	0.617205	0.649997	0.602053	0.474156	0.391981	0.570904	0.543913	0.89117	0.435941	0.354149	0.56706
1.06284e-13	0.333334	0.859	0.683	3.56454e-09	0	AC108941.2	0.176	1.08908	0.924725	1.05755	0.904066	1.12508	0.629081	0.873522	0.905326	0.415408	1.12047	0.82402	1.07441	0.0550611	0.063579	1.36551	1.08336	0.247781	0.869086	0.39197	0.102484	0.0948353
1.10484e-13	0.596769	0.879	0.754	3.70542e-09	0	SH3D19	0.125	1.31228	1.0242	0.908861	1.10031	1.25051	0.771215	0.984305	0.93368	0.570972	1.58769	1.03941	0.739865	0.413386	0.334752	0.718632	0.712709	0.617675	1.10654	0.349227	0.59458	0.570469
1.24878e-13	0.419744	0.778	0.66	4.18817e-09	0	SRGAP3	0.118	0.90179	0.588533	0.643293	0.632984	0.817017	0.774771	0.79579	0.505661	0.487444	0.99843	0.837698	0.506087	0.404566	0.299409	0.186134	0.392641	0.944987	0.865334	0.635168	0.485714	0.324693
1.29559e-13	0.281729	0.298	0.143	4.34514e-09	0	LURAP1L-AS1	0.155	0.245326	0.04725	0.127613	0.0825341	0.159581	0.0749294	0.136921	0.0499148	0.0418487	0.149829	0.0393457	0.0534493	0.0582806	0.0486905	0.149398	0.063299	0.0394323	0.254784	0.0310018	0.0746969	0.0236549
1.90869e-13	0.611566	0.854	0.741	6.40135e-09	0	DOK6	0.113	1.36652	0.801112	0.996856	0.8299	1.17818	0.990353	0.890151	0.682371	0.87881	0.922454	0.772307	0.588756	0.893699	0.909541	1.41174	0.478642	0.864276	1.09753	0.460766	0.982555	0.830418
2.59615e-13	0.491021	0.893	0.75	8.70696e-09	0	SNAI2	0.143	1.2183	0.866064	1.1575	0.882516	1.12361	0.652208	0.956305	0.806193	0.513886	1.24705	0.797754	0.90745	0.251361	0.219175	0.601488	1.04615	0.348021	0.901017	1.0481	0.113664	0.24551
3.03335e-13	0.226028	0.259	0.126	1.01733e-08	0	IGSF10	0.133	0.212809	0.0777859	0.128762	0.0796913	0.0772795	0.0305065	0.131865	0.0557854	0.0604603	0.162769	0.0281704	0.0745921	0.0176199	0.0243002	0.0220872	0.0798684	0.0128387	0.13743	0.0309759	0.00319174	0.038684
3.15573e-13	0.494269	0.715	0.534	1.05837e-08	0	CDO1	0.181	0.71467	0.512373	0.661922	0.470856	0.564318	0.30009	0.548592	0.354926	0.244354	0.82674	0.403051	0.334846	0.185805	0.201254	0.178532	0.312723	0.165745	0.635421	0.285329	0.0837653	0.148809
5.08994e-13	0.415434	0.578	0.375	1.70707e-08	0	S1PR1	0.203	0.537898	0.233076	0.408509	0.284629	0.471989	0.404912	0.336136	0.181147	0.178625	0.3669	0.0720034	0.222906	0.195697	0.172837	0.0555741	0.212572	0.191696	0.448033	0.0399313	0.0233341	0.110989
5.15402e-13	0.518678	0.761	0.659	1.72856e-08	0	TANC2	0.102	0.985403	0.802923	0.620194	0.767687	0.694322	0.593066	0.867692	0.660647	0.584979	0.95136	0.788599	0.629361	0.445852	0.479791	0.293111	0.406616	0.646236	0.834348	0.583966	0.580949	0.481948
5.49647e-13	0.492605	0.649	0.508	1.84341e-08	0	RALGAPA2	0.141	0.748916	0.395727	0.459099	0.482836	0.665012	0.47278	0.537979	0.430868	0.36782	0.551795	0.35258	0.324972	0.431288	0.487103	0.31722	0.225715	0.429587	0.627155	0.441057	0.368071	0.522283
7.35464e-13	0.605768	0.8	0.623	2.4666e-08	0	STXBP6	0.177	1.22467	0.866785	1.11782	0.991375	0.830631	0.686561	1.22977	0.768291	0.617072	1.15674	0.44087	0.575097	0.428224	0.292154	0.0953911	0.43326	1.05972	1.14447	0.11277	0.162485	0.352852
7.86201e-13	0.397179	0.758	0.651	2.63676e-08	0	TSHZ1	0.107	0.830297	0.620164	0.58197	0.665777	0.730636	0.519523	0.675224	0.578351	0.536224	0.802565	0.589634	0.746033	0.434712	0.344612	0.358372	0.613778	0.333844	0.750623	0.194303	0.201476	0.458183
8.89873e-13	0.359682	0.604	0.442	2.98445e-08	0	SLC1A3	0.162	0.622877	0.377668	0.43929	0.459624	0.810222	0.551544	0.401441	0.277574	0.176369	0.662226	0.278647	0.176482	0.0898506	0.115019	0.184334	0.182229	0.449768	0.585066	0.531949	0.393167	0.0868541
1.02442e-12	0.531394	0.488	0.29	3.4357e-08	0	CDH4	0.198	0.618319	0.330679	0.41469	0.365869	0.597566	0.347508	0.510527	0.180158	0.126956	0.333416	0.0635808	0.133811	0.0467507	0.349133	0.0461297	0.108905	0.0390386	0.544107	0.0976431	0.0614336	0.0441561
1.25689e-12	0.256529	0.754	0.586	4.21535e-08	0	CEBPD	0.168	0.925833	1.18114	0.854229	0.494311	0.79141	0.406205	0.606222	0.381346	0.342255	0.959121	0.830767	0.365668	0.197977	0.382131	0.472602	0.353515	0.3016	0.822067	0.303951	0.557011	0.148049
1.26572e-12	0.546455	0.826	0.717	4.24496e-08	0	CACNB2	0.109	1.37362	0.992329	0.936823	0.949492	1.13108	0.93631	0.913592	0.814291	0.67128	1.39456	1.15183	0.705926	1.33446	1.78022	0.488983	0.516285	0.621975	1.16395	0.593727	0.961208	1.0079
1.84398e-12	0.381116	0.296	0.115	6.18434e-08	0	PTGDS	0.181	0.251163	0.108641	0.168667	0.086337	0.132932	0.0722723	0.0557276	0.034833	0.00857992	0.181516	0.0387058	0.00665818	0.0240337	0.18264	0.0153715	0.0109632	0.00481886	0.171999	0.00540616	0.0837743	0.0110198
2.79335e-12	0.357726	0.439	0.261	9.36834e-08	0	KLHL3	0.178	0.401882	0.175024	0.240058	0.188396	0.296223	0.191752	0.202624	0.121525	0.10124	0.352034	0.168733	0.0661701	0.0805874	0.0742949	0.083982	0.0935572	0.191427	0.316294	0.127104	0.0341504	0.110312
2.8208e-12	0.457973	0.774	0.666	9.46039e-08	0	NRP1	0.108	1.00682	0.653743	0.80924	0.764462	1.05453	0.77881	0.91465	0.564081	0.689076	0.913097	0.55701	0.625795	0.644105	0.623857	0.362765	0.378406	0.660705	1.02202	0.316278	0.0456362	0.522678
4.1462e-12	0.328553	0.547	0.41	1.39055e-07	0	ABLIM3	0.137	0.566527	0.370363	0.407748	0.370976	0.398283	0.314739	0.474614	0.243462	0.279766	0.534324	0.241567	0.207535	0.141499	0.296661	0.219983	0.162942	0.0908154	0.478518	0.0355274	0.11989	0.0834815
5.118e-12	0.304731	0.638	0.518	1.71648e-07	0	KIAA1217	0.12	0.660174	0.557455	0.451343	0.493411	0.595357	0.422749	0.434442	0.393535	0.312116	0.787805	0.763083	0.36828	0.411192	0.550274	0.220787	0.281674	0.374321	0.595836	0.330326	1.18162	0.486739
7.0865e-12	0.415082	0.73	0.591	2.37667e-07	0	LOXL1	0.139	0.741433	0.474369	0.602325	0.531336	0.598585	0.488832	0.582136	0.427267	0.313677	0.728553	0.428781	0.389876	0.386929	0.268548	0.155854	0.361559	0.438303	0.712843	0.331763	0.208033	0.34699
9.13335e-12	0.446143	0.81	0.673	3.06314e-07	0	ZDHHC14	0.137	1.08583	0.954447	0.930384	0.935758	0.878733	0.450866	1.00609	0.700697	0.748642	1.05777	0.6696	0.706505	0.363889	0.303869	0.599377	0.58666	0.202269	0.916178	0.205026	0.226906	0.603428
2.99182e-11	0.470695	0.773	0.648	1.0034e-06	0	ASXL3	0.125	0.998926	0.5356	0.594689	0.643194	0.891571	0.669854	0.767989	0.595363	0.553129	0.802664	0.560121	0.635601	0.495183	0.359567	0.320499	0.545488	0.545686	0.797744	0.565686	0.945824	0.494744
3.15659e-11	0.350201	0.575	0.464	1.05866e-06	0	CRYBG3	0.111	0.602219	0.477096	0.390667	0.407324	0.444276	0.27887	0.585027	0.340776	0.30238	0.446313	0.267328	0.350359	0.269307	0.279206	0.287816	0.230873	0.196596	0.596657	0.122079	0.295254	0.257558
5.01694e-11	0.593674	0.463	0.295	1.68258e-06	0	FRAS1	0.168	0.587348	0.305244	0.284549	0.287425	0.543477	0.304031	0.327239	0.148098	0.074832	0.529481	0.576317	0.123636	0.069232	0.210081	0.226072	0.0789936	0.399344	0.489864	0.434038	1.41651	0.0710843
5.31072e-11	0.472492	0.575	0.381	1.78111e-06	0	ABI3BP	0.194	0.733324	0.441647	0.449019	0.262813	0.843853	0.716527	0.399459	0.171822	0.139875	0.555038	0.285912	0.136279	0.121325	0.629618	0.085627	0.117097	1.00084	0.640757	0.237176	0.0531129	0.0647283
7.82196e-11	0.581871	0.753	0.609	2.62333e-06	0	GUCY1A1	0.144	1.11278	0.5735	0.886482	0.778224	0.902921	0.794168	1.09158	0.523258	0.705187	0.637086	0.26654	0.489698	0.552867	0.869834	1.09735	0.538824	0.518554	1.0646	0.338524	0.194969	0.300207
8.09208e-11	0.793303	0.357	0.185	2.71392e-06	0	GALNT13	0.172	0.569565	0.264904	0.327428	0.258247	0.193958	0.0932991	0.467129	0.227694	0.177542	0.0856184	0.0831404	0.14256	0.0462061	0.0489776	0.0305702	0.0933631	0.0426459	0.376586	0.120751	0.0933112	0.113775
8.51055e-11	0.442657	0.895	0.784	2.85427e-06	0	ENPP2	0.111	1.40356	1.10017	1.23024	1.04177	1.15698	1.19909	1.30598	0.838314	1.07543	1.19399	0.459498	0.802126	0.757725	0.401635	0.431261	0.683784	1.16076	1.43296	0.902505	0.0955472	0.484343
9.80133e-11	0.379332	0.497	0.311	3.28717e-06	0	MAOA	0.186	0.446655	0.236923	0.232803	0.236807	0.359692	0.151639	0.21444	0.202678	0.151494	0.446459	0.113784	0.142036	0.179217	0.197854	0.0662199	0.137914	0.126863	0.307552	0.0888496	0.142426	0.0958812
1.15692e-10	0.298398	0.447	0.28	3.88009e-06	0	SRPX2	0.167	0.389352	0.240645	0.274239	0.223286	0.320703	0.233283	0.202262	0.148945	0.0667305	0.410784	0.134055	0.104714	0.040118	0.0376857	0.0793438	0.077831	0.198344	0.297081	0.0604019	0.00569715	0.0492702
2.20634e-10	0.272174	0.473	0.365	7.39961e-06	0	ST3GAL1	0.108	0.463762	0.256496	0.242584	0.252807	0.334446	0.184366	0.26545	0.233009	0.170361	0.378653	0.274713	0.153586	0.170957	0.321344	0.228794	0.181986	0.224004	0.324254	0.192512	0.138401	0.161919
3.55012e-10	0.385983	0.699	0.569	1.19064e-05	0	NDNF	0.13	0.726446	0.458333	0.538232	0.482698	0.618125	0.359021	0.618015	0.461472	0.590965	0.714926	0.366792	0.464746	0.394245	0.266124	0.358657	0.470598	0.127822	0.695152	0.139474	0.042479	0.453553
4.37273e-10	0.362626	0.712	0.611	1.46653e-05	0	SLC44A1	0.101	0.746721	0.508144	0.59777	0.5568	0.70174	0.583359	0.611725	0.505343	0.466826	0.696685	0.393896	0.397776	0.69658	0.496594	0.259857	0.335227	0.42556	0.712909	0.280658	0.379871	0.567087
4.44397e-10	0.313655	0.294	0.128	1.49042e-05	0	FGF10-AS1	0.166	0.314311	0.119376	0.0909482	0.100226	0.286605	0.0371651	0.0220808	0.0372088	0.00353409	0.409274	0.169558	0.0454223	0.0118175	0.0245739	0.013149	0.0317012	0.0477972	0.113972	0.0109566	0.114233	0.00784839
5.02124e-10	0.40912	0.765	0.662	1.68402e-05	0	DYNC2LI1	0.103	0.826234	0.523479	0.698717	0.551064	0.686784	0.789501	0.760531	0.452859	0.524225	0.536727	0.301819	0.519073	0.449739	0.423088	0.439481	0.543441	0.653697	0.748266	0.331431	0.399791	0.289911
5.05825e-10	0.455381	0.624	0.444	1.69644e-05	0	GRIK4	0.18	0.683275	0.422651	0.506485	0.388204	0.584551	0.467841	0.613549	0.335153	0.289834	0.48307	0.105445	0.279507	0.0998213	0.128361	0.113093	0.173296	0.260112	0.540419	0.072812	0.175015	0.149824
5.06732e-10	0.534199	0.848	0.703	1.69948e-05	0	ANGPT1	0.145	1.26543	0.726315	0.985269	0.816556	1.39647	1.37976	0.957752	0.56413	0.653324	0.92487	0.366486	0.606048	0.70045	0.736045	0.900766	0.672159	1.03624	1.19163	0.207961	0.024137	0.597992
7.45584e-10	0.42092	0.827	0.706	2.50054e-05	0	TNFRSF19	0.121	1.0838	0.65122	0.846911	0.783075	0.924182	0.855562	0.808855	0.772942	0.63054	0.876782	0.477313	0.970794	0.7974	1.05971	0.220746	1.01394	0.499582	0.883027	0.994729	0.270763	0.776377
9.02906e-10	0.443769	0.757	0.614	3.02817e-05	0	FILIP1	0.143	0.939965	0.643851	0.814313	0.603495	0.812583	0.788956	0.807694	0.424014	0.388562	0.645362	0.332264	0.349948	0.266201	0.777597	0.940315	0.33098	0.863882	1.01811	0.274966	0.129086	0.219159
1.51308e-09	0.548138	0.798	0.625	5.07457e-05	0	COL24A1	0.173	1.1447	0.706131	0.976422	0.886591	0.834114	0.605914	1.27296	0.716387	1.12783	0.719774	0.284207	0.666947	0.910631	0.335126	0.150519	0.342695	0.150974	1.09896	0.23789	0.155461	0.699961
2.01663e-09	0.270998	0.335	0.185	6.76336e-05	0	SHISAL2B	0.15	0.343373	0.177367	0.249115	0.134934	0.318857	0.166589	0.130338	0.093556	0.0193518	0.156745	0.0144847	0.0632618	0.012701	0.0219007	0.0127796	0.0614122	0.082481	0.263418	0.0226453	0.0127661	0.00317217
2.8153e-09	0.464036	0.571	0.332	9.44195e-05	0	COL6A6	0.239	0.588732	0.377001	0.293783	0.3372	0.474244	0.134266	0.279532	0.230209	0.0573482	1.02381	0.960553	0.229082	0.0185275	0.0372422	0.397218	0.101158	0.148668	0.462438	0.0346082	0.165343	0.0121842
4.16718e-09	0.430674	0.414	0.229	0.000139759	0	TDO2	0.185	0.438577	0.236583	0.310502	0.301547	0.264207	0.0795177	0.332239	0.200722	0.0848812	0.424751	0.0646218	0.215934	0.0103312	0.0117882	0.0427784	0.176806	0.0758179	0.39742	0.0274553	0.00620005	0.0113964
4.56441e-09	0.410531	0.907	0.787	0.000153081	0	OLFML3	0.12	1.14988	0.867844	1.08343	0.799484	1.33069	1.05337	0.876169	0.61648	0.413994	1.31015	1.15189	0.699255	0.178639	0.185663	0.90469	0.611854	0.98801	1.12592	0.563565	0.227627	0.227391
5.31485e-09	0.229097	0.51	0.41	0.000178249	0	RHOU	0.1	0.441227	0.339427	0.345522	0.286437	0.31059	0.163535	0.366817	0.215737	0.228286	0.446258	0.390682	0.241295	0.16932	0.327365	0.123923	0.255234	0.138235	0.318258	0.192391	0.62997	0.196896
7.04168e-09	0.306895	0.43	0.264	0.000236164	0	SYT6	0.166	0.346957	0.211259	0.253853	0.256385	0.3971	0.146768	0.193853	0.139575	0.0423112	0.414595	0.154002	0.0799283	0.0106571	0.0176117	0.110634	0.10531	0.0617602	0.273982	0.0863515	0.00584969	0.0253238
1.19475e-08	0.276654	0.398	0.271	0.000400694	0	KITLG	0.127	0.371892	0.224597	0.191935	0.187545	0.335984	0.208182	0.179936	0.185092	0.0734559	0.309549	0.0950206	0.125243	0.0764099	0.228796	0.461358	0.0825972	0.195624	0.293683	0.0864623	0.276048	0.102936
1.3051e-08	0.687358	0.31	0.146	0.000437705	0	LRP1B	0.164	0.455057	0.119802	0.144859	0.130325	0.397077	0.0742662	0.0997456	0.0756936	0.046801	0.39127	0.463947	0.0675329	0.065678	0.68731	0.217344	0.056438	0.0560832	0.209035	0.535774	0.123163	0.0142808
1.5941e-08	0.254244	0.406	0.28	0.000534629	0	METTL7A	0.126	0.326944	0.143332	0.262317	0.147376	0.337339	0.267036	0.210356	0.135534	0.0781917	0.188926	0.0961154	0.333427	0.0718083	0.111903	0.0979195	0.207941	0.127915	0.301793	0.0841551	0.110122	0.0637838
1.7597e-08	0.592424	0.56	0.371	0.000590168	0	LPL	0.189	0.717131	0.528944	0.490972	0.457685	0.504897	0.134548	0.492977	0.433439	0.140783	0.925535	0.286524	0.268447	0.0348833	0.111238	0.838892	0.249297	0.164198	0.574732	0.0256933	0.0130666	0.0995957
2.43211e-08	0.400345	0.844	0.723	0.000815679	0	ADGRG6	0.121	1.29382	0.894539	1.1075	0.935474	0.959579	1.18751	1.36787	0.77808	1.20422	0.530004	0.11714	0.830474	1.26786	1.09612	0.952828	0.695417	0.647889	1.24825	0.11481	0.219459	0.980738
2.48293e-08	0.175301	0.773	0.611	0.000832724	0	OGN	0.162	0.886913	0.689427	0.693048	0.491266	1.32797	1.03836	0.496318	0.22348	0.141746	1.24667	1.51174	0.417588	0.0814789	0.325223	0.140122	0.427389	1.64331	0.781262	1.27499	0.358694	0.108964
3.49258e-08	0.420757	0.509	0.33	0.00117134	0	PDK4	0.179	0.544718	0.258859	0.454887	0.263996	0.362784	0.306613	0.423923	0.226535	0.237144	0.266684	0.0441771	0.306276	0.168624	0.258359	0.227291	0.166847	0.161218	0.5193	0.0345213	0.0589738	0.15385
3.68116e-08	0.205683	0.35	0.226	0.00123459	0	PPP1R1B	0.124	0.317685	0.231651	0.201363	0.157062	0.245076	0.0826642	0.15638	0.101428	0.0865226	0.288564	0.120337	0.049217	0.060114	0.251774	0.010472	0.0365319	0.0602839	0.195012	0.074439	0.0256891	0.0318192
4.14808e-08	0.334535	0.334	0.222	0.00139118	0	ARHGAP15	0.112	0.31339	0.156872	0.211814	0.23423	0.225458	0.162422	0.278891	0.155748	0.116377	0.239311	0.0415547	0.12046	0.0578318	0.029388	0.431501	0.145773	0.0687568	0.285831	0.0200121	0.027303	0.0581363
4.23117e-08	0.698355	0.315	0.177	0.00141905	0	CDH12	0.138	0.452738	0.108767	0.204464	0.17568	0.248407	0.191529	0.185513	0.188265	0.349134	0.110761	0.149475	0.246913	0.391766	0.835561	0.117101	0.1554	0.0402276	0.17981	0.228791	0.287525	0.529855
4.37009e-08	0.219591	0.276	0.159	0.00146564	0	FMO4	0.117	0.265204	0.0961953	0.13885	0.090569	0.149751	0.115304	0.140922	0.0529917	0.0586186	0.16876	0.105326	0.0457163	0.0736815	0.0647351	0.0438125	0.0458032	0.0535357	0.19752	0.0440501	0.0521715	0.0399718
4.62156e-08	0.356791	0.686	0.585	0.00154998	0	TBC1D19	0.101	0.720998	0.432068	0.564058	0.50366	0.621802	0.564996	0.702255	0.382794	0.534328	0.626985	0.388248	0.44932	0.50215	0.357776	0.378612	0.339201	0.51434	0.668386	0.25147	0.261239	0.343583
5.14698e-08	0.354214	0.689	0.539	0.00172619	0	CITED2	0.15	0.690269	0.408624	0.637308	0.4613	0.75786	0.500529	0.412449	0.292634	0.196138	0.631366	0.478821	0.346092	0.126917	0.240002	0.714805	0.294214	0.341181	0.554794	0.277392	0.443798	0.109143
6.24312e-08	0.399386	0.662	0.55	0.00209382	0	ZNF608	0.112	0.712617	0.320381	0.495572	0.469684	0.567372	0.473779	0.561953	0.423122	0.567402	0.672792	0.452851	0.489393	0.767359	0.389068	0.266632	0.479721	0.34997	0.63382	0.369644	0.609413	0.594725
9.68684e-08	0.257325	0.416	0.307	0.00324877	0	ST8SIA4	0.109	0.339637	0.207674	0.355938	0.22306	0.210904	0.193192	0.316547	0.181951	0.195247	0.201969	0.100069	0.288465	0.0700902	0.0500092	0.249237	0.247419	0.0966069	0.248896	0.044323	0.0315937	0.0812532
9.91901e-08	0.365098	0.516	0.367	0.00332664	0	KAT2B	0.149	0.482218	0.255704	0.331592	0.279428	0.515607	0.387587	0.273628	0.310614	0.118986	0.418743	0.216969	0.215558	0.126485	0.19712	0.0985961	0.11795	0.386115	0.36984	0.142073	0.213423	0.145754
1.11119e-07	0.341191	0.651	0.522	0.00372671	0	AC012404.1	0.129	0.604785	0.382953	0.482265	0.376869	0.56447	0.514469	0.496651	0.28107	0.292855	0.580301	0.294429	0.28285	0.230817	0.288683	0.193512	0.186926	0.358645	0.614717	0.215223	0.227318	0.161895
1.44352e-07	0.26995	0.284	0.175	0.00484128	0	C2CD6	0.109	0.276204	0.119079	0.141533	0.142947	0.246127	0.140711	0.163163	0.0714642	0.0971133	0.208396	0.0745626	0.0778032	0.0952749	0.0841987	0.0930792	0.0456341	0.103182	0.180437	0.0378525	0.0387387	0.0843195
2.0241e-07	0.282405	0.419	0.282	0.00678841	0	CYP39A1	0.137	0.370861	0.218321	0.198562	0.1654	0.240913	0.125985	0.14832	0.220945	0.107867	0.433043	0.299973	0.151854	0.136347	0.156286	0.0335045	0.186878	0.110456	0.268346	0.210131	0.296464	0.12052
2.10737e-07	0.218611	0.292	0.175	0.00706771	0	NPNT	0.117	0.254972	0.096335	0.124708	0.114038	0.376627	0.29591	0.0428115	0.0967387	0.022306	0.0636548	0.0127106	0.0444617	0.0237411	0.143708	0.050486	0.0387248	0.494998	0.250167	0.0253888	0.577119	0.0229642
2.89024e-07	0.379376	0.599	0.473	0.0096933	0	ENOX1	0.126	0.712649	0.387594	0.429581	0.478404	0.723747	0.691487	0.524215	0.362494	0.199566	0.554403	0.513474	0.356662	0.173249	0.263805	0.930272	0.169929	1.01356	0.563461	0.23046	0.233304	0.277972
3.29882e-07	0.260899	0.683	0.546	0.0110636	0	SNED1	0.137	0.783356	0.678144	0.554423	0.638164	0.43809	0.347888	0.967413	0.348575	1.00799	0.726806	0.256261	0.36286	0.715083	0.209501	0.136109	0.232103	0.184966	0.688246	0.19229	0.0745463	0.514768
4.31774e-07	0.320831	0.386	0.224	0.0144808	0	ITIH5	0.162	0.339835	0.253322	0.217415	0.103559	0.35809	0.278885	0.156602	0.0402227	0.0548781	0.330326	0.11681	0.0471714	0.0447361	0.0480704	0.266336	0.0355038	0.166189	0.294292	0.0193971	0.142576	0.0341017
5.21798e-07	0.352255	0.527	0.413	0.0175001	0	APBA1	0.114	0.630481	0.442176	0.351035	0.380452	0.592364	0.316137	0.407827	0.429048	0.235955	0.663373	0.678733	0.371498	0.156161	0.240823	0.303242	0.213351	0.22443	0.428921	0.344297	0.34212	0.247133
6.35523e-07	0.373255	0.749	0.598	0.0213142	0	SVEP1	0.151	0.876763	0.788714	0.620267	0.748992	0.768105	0.383534	0.659301	0.71558	0.496118	1.18327	0.74609	0.696706	0.190503	0.111459	0.197621	0.380747	0.289521	0.692721	0.142529	0.144387	0.384416
6.67088e-07	0.29844	0.473	0.335	0.0223728	0	TOX2	0.138	0.41356	0.259109	0.297403	0.238962	0.416178	0.240356	0.329544	0.23993	0.143417	0.311081	0.0919037	0.229036	0.0734563	0.0862672	0.0684814	0.159709	0.34514	0.343059	0.0690296	0.0713312	0.147172
8.3072e-07	0.560042	0.347	0.239	0.0278607	0	CADM2	0.108	0.52212	0.260565	0.185842	0.275295	0.277077	0.126566	0.31005	0.324875	0.139168	0.234996	0.266481	0.285761	0.102736	0.179271	0.212459	0.122074	0.175606	0.337762	1.1718	1.73298	0.114314
8.62211e-07	0.489964	0.629	0.512	0.0289168	0	GABRG3	0.117	0.930117	0.616988	0.87061	0.739722	1.0079	0.777895	0.911523	0.576184	0.781261	0.524114	0.225291	0.707938	0.54473	0.148983	0.120657	0.356082	0.276822	0.986192	0.0783552	0.0158594	0.706107
9.83486e-07	0.46045	0.618	0.458	0.0329842	0	TNIK	0.16	0.765396	0.569575	0.487659	0.461587	0.642181	0.544924	0.590427	0.284058	0.305477	0.716096	0.378051	0.317401	0.229631	0.366063	0.384699	0.28077	0.968545	0.695953	0.174482	0.27591	0.111241
1.02453e-06	0.388702	0.392	0.263	0.0343607	0	AC124854.1	0.129	0.405907	0.266308	0.273368	0.25077	0.400429	0.428404	0.361959	0.159045	0.158353	0.447122	0.195823	0.218457	0.142304	0.0974531	0.0825768	0.123439	0.2685	0.279968	0.0180427	0.0277249	0.0834859
1.09765e-06	0.318632	0.546	0.357	0.0368129	0	MME	0.189	0.561319	0.249193	0.285655	0.372272	0.82326	0.251586	0.187609	0.378359	0.0592346	0.330345	0.404885	0.347338	0.0279552	0.0392351	0.11678	0.211917	0.379919	0.359727	0.450298	0.351976	0.0744079
1.15229e-06	0.275995	0.476	0.349	0.0386455	0	APOE	0.127	0.492955	0.34232	0.27496	0.368067	0.425126	0.0797436	0.148414	0.231753	0.0772987	0.799115	1.07701	0.153418	0.0366626	0.0954125	0.554839	0.153006	0.0757514	0.407569	0.112621	0.89499	0.0637277
1.29783e-06	0.255142	0.372	0.27	0.0435266	0	ZFHX4	0.102	0.352411	0.182287	0.220677	0.201475	0.234406	0.107826	0.377676	0.101908	0.1566	0.345794	0.331306	0.157282	0.0805396	0.1493	0.0504556	0.131585	0.172439	0.250173	0.454465	0.289271	0.083204
1.71328e-06	0.292605	0.583	0.476	0.0574601	0	UTY	0.107	0.701797	0.500798	0.513236	0.491919	0.512294	0.597567	0.573983	0.358463	0.506033	0.578865	0.302976	0.290389	0.481936	0.483999	0.434944	0.282615	0.480735	0.661948	0.443168	0.16388	0.309514
1.93054e-06	0.292668	0.505	0.372	0.0647463	0	REPS2	0.133	0.478938	0.26304	0.255694	0.345891	0.580643	0.354595	0.369821	0.205503	0.159408	0.600611	0.580345	0.26013	0.0674524	0.0890749	0.122761	0.146735	0.400972	0.349527	0.106807	0.0516271	0.0742194
1.99716e-06	0.314532	0.799	0.652	0.0669809	0	SGCD	0.147	1.03483	0.770913	0.764448	0.74539	1.45894	1.10594	0.735286	0.587432	0.314204	1.26858	1.01039	0.669994	0.20527	0.640527	0.206479	0.375855	0.891361	0.919687	0.585956	0.272811	0.204555
2.06245e-06	0.250084	0.451	0.317	0.0691705	0	LGALS3	0.134	0.401617	0.303786	0.347122	0.183532	0.303706	0.242367	0.213121	0.116044	0.123103	0.30343	0.180179	0.067664	0.0964924	0.212427	0.156101	0.0769504	0.245158	0.341421	0.162676	0.930032	0.0646017
2.32257e-06	0.482686	0.541	0.412	0.0778944	0	ANK3	0.129	0.705937	0.487215	0.477679	0.377538	0.532499	0.365404	0.648523	0.260038	0.333435	0.613126	0.434548	0.246761	0.239475	0.247799	0.153169	0.212603	0.221027	0.577867	0.184239	1.33772	0.179046
2.32732e-06	0.306276	0.545	0.43	0.0780537	0	VEGFC	0.115	0.476528	0.362339	0.324492	0.345514	0.584049	0.278809	0.289417	0.304144	0.231974	0.595724	0.401957	0.276718	0.29798	0.28665	0.188952	0.219372	0.3409	0.433463	0.318471	0.0409125	0.230824
2.65189e-06	0.21107	0.375	0.255	0.088939	0	GJA5	0.12	0.31368	0.164246	0.250481	0.159305	0.342274	0.14603	0.180899	0.118451	0.0472325	0.301275	0.290926	0.125112	0.0212399	0.0244512	0.145547	0.109828	0.0583685	0.24948	0.0550675	0.0079279	0.0285019
3.65776e-06	0.443341	0.532	0.409	0.122674	0	NLGN4Y	0.123	0.682151	0.402554	0.485788	0.51099	0.449122	0.477727	0.58125	0.354609	0.384768	0.480852	0.223463	0.305853	0.377079	0.348343	0.297424	0.230533	0.366484	0.632259	0.294901	0.0809863	0.303855
3.87137e-06	0.34764	0.736	0.634	0.129838	0	RNF146	0.102	0.708205	0.431544	0.669699	0.502256	0.589491	0.512828	0.593144	0.399518	0.417604	0.631341	0.427163	0.40912	0.343405	0.337024	0.470115	0.559932	0.382863	0.572724	0.392974	0.336626	0.239451
4.06798e-06	0.270193	0.767	0.661	0.136432	0	CEBPB	0.106	0.920587	0.929302	0.849834	0.595767	0.754001	0.472526	0.731328	0.573442	0.461697	0.765039	0.619408	0.619456	0.20397	0.344936	0.366217	0.664934	0.262318	0.839349	0.283111	0.536854	0.204716
4.66685e-06	0.219498	0.393	0.28	0.156517	0	SGCG	0.113	0.30943	0.24966	0.21852	0.155282	0.361766	0.20092	0.179489	0.164156	0.0737667	0.360648	0.273266	0.183898	0.0246491	0.122434	0.0419188	0.110499	0.0390008	0.301498	0.0553502	0.0879992	0.0319634
5.54857e-06	0.316709	0.478	0.317	0.186088	0	FGF7	0.161	0.50576	0.23173	0.412204	0.250016	0.462028	0.510281	0.34126	0.141003	0.128739	0.154077	0.13245	0.116783	0.0712377	0.141619	0.0272012	0.0987333	0.876323	0.515017	0.183723	0.0208048	0.0466859
6.20472e-06	0.398826	0.564	0.384	0.208094	0	GNA14	0.18	0.644032	0.536409	0.400719	0.414078	0.570961	0.182432	0.416236	0.25339	0.116254	1.12527	0.753708	0.257258	0.0694431	0.14406	0.08584	0.154098	0.111331	0.465409	0.0264935	0.064996	0.0491329
7.48178e-06	0.389022	0.484	0.363	0.250924	0	OCA2	0.121	0.53041	0.315971	0.390682	0.265532	0.601138	0.362042	0.463272	0.226519	0.411496	0.289708	0.144768	0.438472	0.470268	0.119684	0.0708048	0.215889	0.195111	0.520096	0.10438	0.0574452	0.440665
7.93979e-06	0.317146	0.624	0.457	0.266285	0	C2orf40	0.167	0.634747	0.467953	0.453098	0.421935	0.703713	0.231108	0.292799	0.371041	0.107676	0.890361	0.475162	0.247277	0.0526973	0.120433	0.210742	0.233517	0.353276	0.48013	0.736454	0.755635	0.0809078
9.18682e-06	0.364634	0.637	0.456	0.308108	0	PID1	0.181	0.808161	0.430197	0.511929	0.510587	1.00384	0.783738	0.398551	0.375999	0.0933622	0.952459	0.6171	0.35609	0.0456825	0.0641737	0.0718827	0.236477	0.799347	0.657423	0.0695251	0.451293	0.0765458
9.26566e-06	0.296097	0.493	0.39	0.310752	0	ADAM22	0.103	0.534036	0.299516	0.399949	0.399135	0.384889	0.405077	0.577193	0.401021	0.350158	0.199576	0.0793077	0.175028	0.228845	0.233326	0.109109	0.127597	0.289047	0.520433	0.130213	0.0383079	0.292766
9.2947e-06	0.387047	0.337	0.199	0.311726	0	SPHKAP	0.138	0.3561	0.237868	0.245848	0.227904	0.23775	0.0940333	0.18966	0.208885	0.150159	0.150433	0.0232762	0.151009	0.037414	0.0327425	0.123117	0.120057	0.00998921	0.188708	0.0188516	0.0515883	0.110831
1.37853e-05	0.254498	0.467	0.359	0.46233	0	EMID1	0.108	0.420127	0.270552	0.308352	0.267148	0.241789	0.228935	0.316956	0.195657	0.216484	0.324633	0.104572	0.0828544	0.354142	0.349831	0.104719	0.0848177	0.186618	0.351822	0.0959261	0.0961381	0.225791
2.00862e-05	0.384962	0.295	0.174	0.673651	0	GRIA1	0.121	0.351192	0.156277	0.105407	0.19025	0.299351	0.0691969	0.115547	0.154081	0.0148335	0.521204	0.528132	0.118763	0.0136466	0.051533	0.0307978	0.0277044	0.448602	0.219599	0.133924	0.173245	0.0105496
2.64608e-05	0.23656	0.32	0.212	0.887442	0	HMGCLL1	0.108	0.279245	0.159731	0.209679	0.156201	0.24195	0.269459	0.283268	0.0836271	0.127399	0.112411	0.0151551	0.122124	0.039809	0.0332815	0.0898405	0.0982037	0.573486	0.236911	0.0999923	0.0761051	0.035066
4.58784e-05	0.374244	0.573	0.402	1	0	GALNT17	0.171	0.701622	0.352672	0.458542	0.391989	0.858269	0.778178	0.456211	0.318652	0.149316	0.497097	0.314546	0.290962	0.110021	0.706025	0.0626337	0.141275	1.25607	0.611856	0.15189	0.00628478	0.105616
6.04127e-05	0.221612	0.663	0.519	1	0	TCIM	0.144	0.764213	0.617874	0.760418	0.562079	0.319124	0.314308	0.874343	0.396265	0.702688	0.514265	0.163122	0.345252	0.307651	0.441866	1.08011	0.45386	0.0842161	0.748753	0.0382048	0.0282184	0.192558
6.97761e-05	0.253795	0.323	0.22	1	0	LINC02367	0.103	0.311039	0.131377	0.22133	0.158774	0.224348	0.205737	0.245839	0.115464	0.120057	0.206003	0.0343204	0.182647	0.098452	0.0721076	0.0201387	0.0522944	0.0598875	0.248979	0.0128338	0.00255447	0.0647913
0.00019526	0.400357	0.779	0.644	1	0	LIMCH1	0.135	1.11728	0.738964	0.878949	0.737265	1.26903	1.09712	0.87009	0.486821	0.755097	1.01216	0.686588	0.451963	0.352329	0.503911	0.22212	0.373548	0.868863	1.07807	0.462492	0.533053	0.357092
0.00023108	0.334564	0.634	0.516	1	0	AP002026.1	0.118	0.694429	0.341623	0.469496	0.393518	0.75436	0.62119	0.558702	0.301786	0.275954	0.527225	0.366225	0.370344	0.239663	0.291796	0.794771	0.477417	0.652395	0.625233	0.173778	0.183537	0.18267
0.00025641	0.273481	0.366	0.245	1	0	PRSS12	0.121	0.342996	0.217401	0.249537	0.183707	0.239459	0.164416	0.266746	0.193906	0.129164	0.267714	0.0928297	0.132599	0.0613565	0.0650536	0.19733	0.0850452	0.0533792	0.277412	0.0244642	0.0103987	0.0410669
0.000344437	0.23152	0.333	0.208	1	0	GNA14-AS1	0.125	0.232076	0.209286	0.155858	0.162408	0.212869	0.0522172	0.165919	0.0783084	0.033423	0.514567	0.320604	0.0793921	0.0332961	0.0403478	0.0244073	0.0694476	0.0329121	0.224843	0.00712748	0.016456	0.00526606
0.000355417	0.249886	0.446	0.322	1	0	EDNRB	0.124	0.378057	0.237925	0.214593	0.243998	0.281482	0.109407	0.209922	0.214243	0.133865	0.505394	0.299013	0.16771	0.240685	0.885527	0.443522	0.103266	0.0354645	0.301082	0.0398251	0.474485	0.119195
0.000682739	0.204983	0.519	0.417	1	0	FXYD1	0.102	0.41161	0.332546	0.39139	0.195794	0.445097	0.382013	0.290638	0.150272	0.150029	0.446061	0.41443	0.125584	0.104436	0.218371	0.338976	0.154787	0.494497	0.373151	0.239934	0.328026	0.0544621
0.000738759	0.202532	0.404	0.278	1	0	SHISA3	0.126	0.324637	0.21209	0.221473	0.18256	0.523073	0.2056	0.111646	0.216003	0.0318915	0.455506	0.201649	0.407514	0.0138037	0.0204733	0.0602318	0.182787	0.175235	0.209486	0.0340006	0.031625	0.018756
0.000884589	0.230352	0.39	0.279	1	0	IL1RAP	0.111	0.355385	0.221861	0.20681	0.189123	0.320051	0.160454	0.183056	0.198255	0.0878889	0.350517	0.230744	0.144046	0.056961	0.0862468	0.55446	0.0718121	0.17542	0.226897	0.125792	0.12862	0.0523303
0.00119142	0.270032	0.464	0.331	1	0	NMRK1	0.133	0.343473	0.216627	0.314915	0.204306	0.342434	0.266457	0.232276	0.1426	0.135735	0.285653	0.160311	0.153662	0.107071	0.0981181	0.158084	0.208561	0.185773	0.270915	0.123065	0.0879172	0.0819871
0.00170509	0.445282	0.514	0.404	1	0	LRFN5	0.11	0.643257	0.36904	0.393298	0.387432	0.576071	0.363385	0.506538	0.348679	0.296844	0.484032	0.368973	0.337179	0.260162	0.399649	0.381959	0.20094	0.291403	0.475268	0.351844	0.142333	0.350128
0.00366817	0.173718	0.309	0.208	1	0	IFIT1	0.101	0.224724	0.113852	0.201456	0.101529	0.326026	0.130183	0.0970281	0.05257	0.0468671	0.21028	0.140133	0.138495	0.0563194	0.046234	0.123132	0.0876646	0.0782444	0.20158	0.0746338	0.0766728	0.0293051
0.0054298	0.179572	0.553	0.443	1	0	PREX2	0.11	0.580018	0.344933	0.313051	0.444255	1.05553	0.466774	0.253687	0.344276	0.101858	0.811514	0.687304	0.380273	0.0569831	0.0698445	0.847804	0.302137	0.276283	0.427608	0.346958	0.128971	0.148965
0.00657237	0.289595	0.54	0.423	1	0	GATA5	0.117	0.467745	0.2615	0.398121	0.251589	0.341087	0.185068	0.3103	0.318962	0.269495	0.456004	0.321225	0.322713	0.386698	0.602069	0.0742639	0.326904	0.0630236	0.39815	0.130096	0.464243	0.237824
0.00745457	0.283419	0.599	0.443	1	0	NCKAP5	0.156	0.782334	0.503831	0.414054	0.356294	0.906817	0.999596	0.329804	0.260951	0.0991162	0.663053	0.228689	0.43353	0.29934	1.29378	0.817448	0.181256	1.0503	0.566776	0.478373	0.12589	0.139782
9.64441e-74	1.52488	0.958	0.792	3.23454e-69	1	DNAJB1	0.166	1.20841	2.756	1.56541	1.39834	1.3913	1.49869	1.29985	1.57	1.45821	1.46138	1.68344	1.74555	1.22126	1.9488	1.56658	1.39219	1.55973	1.05454	2.22927	1.32023	1.21423
3.41432e-73	1.14726	0.957	0.65	1.1451e-68	1	PPP1R15A	0.307	0.64392	1.68702	0.809006	0.814019	0.686739	0.653278	0.723052	1.11393	0.817041	0.880312	1.23968	0.988326	0.592132	0.958174	1.03145	0.813411	0.682541	0.546071	0.995614	1.09049	0.64323
7.3422e-65	1.51767	0.918	0.641	2.46243e-60	1	ELOVL5	0.277	0.587767	1.79342	0.779173	0.847418	0.659081	0.652627	0.701663	1.01689	0.921433	0.860792	1.24324	1.04155	0.697646	0.950256	0.809993	0.820332	0.810484	0.596885	1.05649	1.36425	0.840479
8.31278e-65	1.34525	0.951	0.79	2.78794e-60	1	HSPH1	0.161	1.39647	2.8507	1.60985	1.60071	1.56828	1.67253	1.46081	1.60852	1.70826	1.5922	1.79228	1.92027	1.53214	2.00508	1.73515	1.78501	1.95566	1.21519	2.30497	1.57262	1.58044
2.82095e-64	1.49269	0.941	0.742	9.46091e-60	1	STAT3	0.199	0.844429	1.87525	1.02777	0.734899	0.907694	0.853549	0.956638	0.883774	0.991399	0.99558	1.18069	0.895181	0.698346	0.842891	0.9229	0.77871	0.794526	0.880103	1.00521	1.11567	0.519073
2.32864e-61	1.36459	0.877	0.454	7.80979e-57	1	EGR1	0.423	0.42138	1.47828	0.578073	0.521527	0.554017	0.523515	0.453299	0.898229	0.624133	0.515568	0.941203	0.717788	0.376577	0.742787	0.787597	0.528746	0.585495	0.331906	1.0195	0.807021	0.577711
3.59714e-60	1.21242	0.921	0.666	1.20641e-55	1	CHORDC1	0.255	0.758327	1.73332	0.801545	0.904022	0.830578	0.828337	0.774177	0.795353	0.942158	0.89052	0.99245	1.04704	0.726251	1.04646	0.900608	0.826862	1.00754	0.591332	1.21654	0.921207	0.715814
7.51301e-58	1.05789	0.743	0.26	2.51971e-53	1	MAFF	0.483	0.140329	0.83598	0.180182	0.178343	0.18176	0.145481	0.154486	0.317161	0.278056	0.18828	0.391792	0.246966	0.140481	0.304987	0.327807	0.176176	0.176236	0.14222	0.261769	0.452454	0.145663
1.17705e-57	1.41206	0.927	0.651	3.94757e-53	1	CYR61	0.276	0.668489	1.91013	0.894981	0.931375	0.907944	0.842173	0.76356	1.26236	0.914328	1.08542	1.55524	1.15655	0.718515	1.21351	1.14415	0.842613	0.773923	0.580375	1.38174	1.51834	0.850427
1.82358e-57	1.28276	0.96	0.849	6.11593e-53	1	HSPE1	0.111	0.873101	1.91872	1.1477	1.43152	0.945828	1.03236	0.967388	1.44479	1.21561	0.951724	1.18937	1.21161	1.04351	1.42092	1.21836	1.39124	1.00592	0.843228	1.76552	1.3309	1.32518
2.26409e-56	1.23261	0.971	0.864	7.59332e-52	1	DNAJA1	0.107	1.04713	2.11964	1.248	1.40318	1.12009	1.15559	1.05343	1.53111	1.25851	1.18085	1.49132	1.48005	1.05678	1.48522	1.4305	1.56185	1.25742	1.0252	1.72305	1.59924	1.33645
1.487e-53	1.28337	0.978	0.76	4.98711e-49	1	JUN	0.218	1.02826	2.5799	1.49693	1.51222	1.43878	1.48244	1.28143	1.76968	1.69606	1.47795	2.0858	1.92519	1.22018	2.09838	1.68804	1.56947	1.33351	0.977745	2.35441	2.3999	1.50105
4.10083e-53	1.52795	0.882	0.479	1.37534e-48	1	JUNB	0.403	0.493135	1.75798	0.73063	0.631728	0.676233	0.579739	0.598581	0.967263	0.753913	0.698672	1.27338	0.803206	0.530483	0.926012	0.844514	0.590405	0.649272	0.43808	0.839484	0.839941	0.645808
4.86642e-53	0.992641	0.968	0.845	1.6321e-48	1	DNAJB6	0.123	1.03988	1.96372	1.19244	1.17087	1.0794	1.15867	1.03564	1.18795	1.2338	1.15805	1.34055	1.47501	1.14699	1.4667	1.25333	1.39415	1.1954	0.904579	1.7176	1.40184	1.08994
8.57981e-53	1.18133	0.902	0.627	2.8775e-48	1	HSPA4	0.275	0.501564	1.43813	0.600694	0.73568	0.637067	0.631956	0.585826	0.760486	0.790339	0.675635	0.777357	0.82267	0.655624	0.971476	0.905688	0.820903	0.787067	0.444586	1.002	0.770023	0.709634
4.72989e-52	1.13872	0.83	0.427	1.58631e-47	1	ATF3	0.403	0.308642	1.12559	0.39931	0.41086	0.362678	0.349545	0.345426	0.601804	0.454449	0.400107	0.74116	0.532282	0.325758	0.852724	0.72385	0.367039	0.464285	0.245946	0.640591	0.981642	0.39224
2.37002e-51	1.76684	0.874	0.58	7.94858e-47	1	SAMD4A	0.294	0.627123	1.73271	0.579341	0.618997	0.706804	0.660795	0.685259	0.741685	0.712489	0.889249	1.06492	0.753949	0.418189	0.888295	0.878848	0.492132	0.862135	0.58257	1.00972	0.9608	0.432972
2.6566e-51	1.29958	0.797	0.361	8.90972e-47	1	NFKBIZ	0.436	0.310255	1.13106	0.400515	0.337674	0.36051	0.288773	0.321103	0.435279	0.356908	0.419982	0.548105	0.446089	0.17011	0.191531	0.46205	0.308708	0.351283	0.261656	0.322352	0.567115	0.21334
3.07398e-51	1.28294	0.834	0.47	1.03095e-46	1	LATS2	0.364	0.392262	1.2883	0.435958	0.383311	0.425832	0.367895	0.395643	0.579563	0.553045	0.459831	0.668385	0.622693	0.350055	0.487174	0.641968	0.499849	0.389541	0.334334	0.700125	0.676708	0.386711
2.0022e-50	1.25086	0.879	0.56	6.71499e-46	1	CRY1	0.319	0.471761	1.54293	0.611781	0.708199	0.622331	0.669414	0.608756	0.876027	0.736829	0.701915	0.91404	0.934375	0.577113	0.944951	0.760804	0.770058	0.78392	0.458205	0.813767	1.21329	0.655914
2.42036e-50	1.40323	0.954	0.643	8.11741e-46	1	FOS	0.311	0.90226	2.44833	1.34061	1.20377	1.15974	1.12343	1.00035	1.62195	1.2318	1.23921	1.99647	1.44749	0.840054	1.84584	1.5271	1.1757	1.38568	0.71413	2.07315	2.04491	1.02787
1.41746e-49	1.19595	0.971	0.867	4.75386e-45	1	UBC	0.104	1.1507	2.0852	1.29516	1.13397	1.24571	1.20723	1.06217	1.55083	1.24457	1.30946	1.82118	1.6352	1.1921	1.933	1.45732	1.53852	1.28227	0.960534	1.87586	1.84235	1.14466
3.62781e-49	1.26984	0.932	0.706	1.21669e-44	1	JUND	0.226	0.662146	1.79532	0.910564	0.878033	0.818439	0.858385	0.72129	1.24685	1.04602	0.928103	1.3227	1.08062	0.947835	1.47565	1.26358	0.899992	0.985474	0.619991	1.8232	1.45791	1.0001
5.71931e-48	1.33215	0.842	0.499	1.91814e-43	1	ABHD3	0.343	0.47556	1.38835	0.508995	0.691288	0.393967	0.431354	0.491016	0.969001	0.6521	0.454521	0.520775	0.665549	0.426799	0.53745	0.555394	0.508471	0.426957	0.366998	0.763748	0.451892	0.695765
3.10084e-45	1.34748	0.823	0.485	1.03996e-40	1	NAMPT	0.338	0.462543	1.28384	0.510899	0.524234	0.449254	0.40815	0.495795	0.670387	0.53363	0.521636	0.724729	0.616084	0.381939	0.662246	0.653869	0.465618	0.464154	0.367002	0.558032	0.780846	0.429889
2.28096e-44	0.945362	0.949	0.809	7.64987e-40	1	CACYBP	0.14	0.929012	1.73755	1.08467	1.17597	1.04137	1.08683	0.959686	1.23171	1.11322	1.03475	1.12034	1.32875	0.954706	1.20412	1.01365	1.25945	1.21228	0.804987	1.49468	0.97277	1.08571
1.43669e-43	1.60548	0.71	0.29	4.81837e-39	1	ZFP36	0.42	0.236377	1.03734	0.300445	0.266725	0.28907	0.2792	0.253446	0.327959	0.306092	0.311613	0.718649	0.317971	0.157958	0.335837	0.447023	0.202813	0.287016	0.174067	0.337461	0.663221	0.175716
2.56477e-43	0.742013	0.89	0.685	8.60174e-39	1	PPP2CB	0.205	0.63621	1.21295	0.632394	0.626432	0.647154	0.556993	0.591178	0.727999	0.714744	0.814137	0.897578	0.812356	0.57418	0.738879	0.796778	0.793929	0.567706	0.565909	0.853369	0.952462	0.586475
5.29089e-43	1.26833	0.849	0.517	1.77446e-38	1	DUSP1	0.332	0.432059	1.56133	0.604809	0.632865	0.721608	0.794018	0.49599	0.994646	0.713237	0.660194	1.22749	0.874566	0.599214	1.33084	0.938783	0.703068	0.699599	0.398126	1.54137	1.47024	0.650539
1.55545e-42	0.912186	0.948	0.839	5.21666e-38	1	UBE2H	0.109	1.07391	1.69637	0.980607	0.914351	1.06777	1.08279	1.05505	0.955769	1.01835	1.17126	1.26668	1.02948	1.04544	1.36274	1.03821	0.998176	1.12028	0.97875	1.26919	1.36194	0.719906
1.87473e-42	0.941301	0.649	0.224	6.28746e-38	1	RELB	0.425	0.101044	0.717869	0.174221	0.168731	0.110732	0.11346	0.177146	0.409705	0.313547	0.175401	0.258875	0.327151	0.224344	0.164449	0.254232	0.167492	0.126264	0.114352	0.148133	0.329736	0.185433
1.16611e-41	1.6095	0.926	0.758	3.91091e-37	1	ZSWIM6	0.168	1.0464	2.02602	0.954443	1.05125	0.949618	0.888171	1.07872	1.13519	1.09396	1.20168	1.30266	1.12942	0.832802	1.10048	1.11098	1.04638	0.944152	0.932333	1.14145	1.05639	0.921123
1.4718e-41	0.955583	0.816	0.385	4.93613e-37	1	NR4A1	0.431	0.21684	1.05063	0.30299	0.282663	0.30449	0.405486	0.249406	0.487851	0.453689	0.316268	0.619395	0.462586	0.391347	0.941487	0.741937	0.30648	0.513858	0.2411	0.609266	0.450038	0.395892
1.27547e-40	1.01426	0.765	0.353	4.27767e-36	1	FOSB	0.412	0.21347	1.00628	0.315954	0.329178	0.255276	0.307854	0.280827	0.578825	0.395749	0.369231	0.727751	0.45723	0.288854	0.552523	0.461338	0.343611	0.424709	0.173569	0.809924	0.828267	0.384589
1.96085e-40	1.19992	0.703	0.266	6.57629e-36	1	IRF1	0.437	0.166163	0.841137	0.214638	0.222332	0.203337	0.140279	0.186152	0.321124	0.218704	0.235402	0.495938	0.290795	0.0985888	0.179228	0.223694	0.198543	0.160302	0.165915	0.330369	0.538595	0.149973
2.18907e-40	1.22832	0.952	0.825	7.3417e-36	1	ARIH1	0.127	1.05245	1.97798	1.08969	1.09959	1.14552	1.13376	1.13245	1.26774	1.3225	1.24065	1.38307	1.32521	1.206	1.22372	1.17842	1.3247	1.21048	0.951994	1.37704	1.42142	1.09924
2.68748e-40	0.952207	0.798	0.483	9.01327e-36	1	LDLR	0.315	0.46657	1.02469	0.464838	0.533165	0.331258	0.328945	0.463438	0.623039	0.510202	0.57548	0.491908	0.750231	0.386978	0.648759	0.457234	0.413914	0.228086	0.442074	0.193454	0.414195	0.411286
6.83677e-40	0.950202	0.829	0.47	2.29291e-35	1	NECTIN2	0.359	0.273336	0.995986	0.383506	0.392721	0.336056	0.290743	0.344345	0.609649	0.478611	0.405183	0.665248	0.639022	0.362103	0.445046	0.650492	0.550626	0.308404	0.253502	0.433143	1.19385	0.413601
3.41434e-39	1.17639	0.861	0.531	1.1451e-34	1	BAG3	0.33	0.493684	1.46169	0.675751	0.656105	0.566131	0.617351	0.569506	0.805644	0.698926	0.696796	0.753602	0.920182	0.535385	1.04456	0.727657	0.66967	0.677925	0.468574	0.711378	0.57746	0.559346
1.686e-37	0.649287	0.6	0.19	5.65451e-33	1	CSRNP1	0.41	0.0967978	0.473157	0.0965633	0.122146	0.106787	0.101598	0.102881	0.152489	0.162993	0.137528	0.280936	0.147678	0.0983106	0.25406	0.192727	0.0915993	0.126209	0.0812001	0.182434	0.338678	0.0857684
1.78516e-37	1.06455	0.91	0.723	5.98708e-33	1	DENND5A	0.187	0.717014	1.51889	0.735138	0.79052	0.74043	0.734477	0.830806	1.02538	0.918598	0.779903	0.936156	1.3458	0.785891	0.831224	1.07263	0.866651	0.727988	0.688278	0.79742	0.693637	0.852977
2.15987e-36	1.04271	0.79	0.517	7.24379e-32	1	NUP98	0.273	0.333034	1.04266	0.394965	0.470123	0.37296	0.3973	0.435357	0.633682	0.496835	0.421368	0.582395	0.777024	0.366234	0.525357	0.494256	0.469057	0.439385	0.351282	0.41721	0.533968	0.496937
8.93391e-35	0.746953	0.714	0.362	2.99625e-30	1	DNAJB4	0.352	0.274001	0.706585	0.255786	0.284986	0.260774	0.26312	0.219829	0.18201	0.236049	0.348488	0.369407	0.331844	0.13484	0.44391	0.36256	0.21599	0.308008	0.175986	0.382026	0.281955	0.11688
1.21491e-34	0.81369	0.81	0.517	4.07456e-30	1	REL	0.293	0.334219	0.94696	0.437218	0.476167	0.413216	0.415635	0.45596	0.590215	0.573369	0.501995	0.602806	0.588698	0.379414	0.467585	0.45333	0.508951	0.525424	0.389119	0.442228	0.691602	0.440579
2.51628e-34	0.712988	0.831	0.569	8.43909e-30	1	STIP1	0.262	0.343386	1.00098	0.45247	0.545326	0.400288	0.445218	0.400615	0.651462	0.525682	0.419955	0.591376	0.690394	0.42692	0.742076	0.58275	0.7544	0.427759	0.339885	0.682729	0.641199	0.590753
4.43437e-34	0.699995	0.941	0.791	1.4872e-29	1	TCP1	0.15	0.729575	1.45881	0.943632	0.971428	0.879526	0.898999	0.858284	1.08293	1.00807	0.871284	1.12432	1.24558	0.89232	0.966128	0.897188	1.27239	0.978324	0.644938	1.22657	1.04517	1.00753
4.87891e-34	0.913837	0.728	0.4	1.63629e-29	1	PPARD	0.328	0.291167	0.811646	0.256585	0.287502	0.284226	0.305067	0.314893	0.406262	0.407977	0.265729	0.330876	0.344806	0.305938	0.412065	0.411938	0.28311	0.344025	0.2464	0.287481	0.300257	0.336693
5.45646e-34	1.19739	0.641	0.309	1.82999e-29	1	IER3	0.332	0.186513	0.849677	0.328497	0.263248	0.245908	0.180532	0.266042	0.412881	0.385087	0.231146	0.419921	0.370351	0.283977	0.287182	0.400345	0.321912	0.139944	0.223427	0.275191	0.313792	0.293077
1.70588e-33	0.356718	0.349	0.088	5.72118e-29	1	LATS2-AS1	0.261	0.0311215	0.256835	0.0540983	0.0420901	0.0365924	0.028186	0.043384	0.067742	0.069589	0.0505665	0.0832743	0.0672736	0.0231054	0.0671291	0.0725711	0.0595696	0.027996	0.036077	0.148094	0.0870324	0.0243055
9.17606e-32	0.796249	0.841	0.555	3.07747e-27	1	MCL1	0.286	0.444869	0.989919	0.460392	0.490382	0.462696	0.423787	0.476707	0.658735	0.576725	0.505382	0.720436	0.558045	0.456003	0.556766	0.644377	0.639531	0.403761	0.324119	0.464233	0.819303	0.536091
1.24671e-31	0.632164	0.853	0.63	4.18123e-27	1	BTG3	0.223	0.446812	0.993955	0.559354	0.595731	0.543436	0.511859	0.491905	0.833808	0.595357	0.534322	0.558174	0.926504	0.461819	0.797999	0.595075	0.614986	0.611608	0.46319	0.71901	0.569678	0.659003
2.58855e-31	0.928809	0.85	0.644	8.68147e-27	1	NUP153	0.206	0.601684	1.27135	0.56697	0.765661	0.560358	0.568686	0.687811	0.958985	0.694102	0.712364	0.754542	0.89263	0.522099	0.538389	0.682426	0.732144	0.619694	0.556395	0.529781	0.835132	0.743931
1.17736e-30	1.24921	0.759	0.519	3.94863e-26	1	NFKBIA	0.24	0.491589	1.13634	0.546333	0.519636	0.487149	0.378218	0.457044	0.701283	0.549392	0.546655	0.805786	0.580753	0.421565	0.504112	0.507037	0.475883	0.319943	0.442749	0.427449	1.20936	0.406468
1.38435e-30	0.775926	0.918	0.753	4.64284e-26	1	NOP58	0.165	0.737441	1.3226	0.805308	0.937354	0.776223	0.829363	0.842125	1.07882	0.935269	0.806066	0.909723	0.987303	0.649992	0.77798	0.727728	1.01661	0.994576	0.651071	0.980706	0.896751	0.98499
1.45273e-30	0.841609	0.815	0.552	4.87217e-26	1	FKBP4	0.263	0.346573	0.921614	0.481212	0.554667	0.364455	0.440887	0.443542	0.571267	0.55011	0.374026	0.45925	0.540693	0.462383	0.649542	0.656474	0.606567	0.385485	0.307715	0.691377	0.52936	0.513079
8.03321e-30	1.09283	0.765	0.519	2.69418e-25	1	SQSTM1	0.246	0.341575	1.00771	0.402079	0.455604	0.392072	0.389059	0.398583	0.524038	0.488652	0.494631	0.711461	0.397821	0.453713	0.724102	0.54749	0.458357	0.455592	0.441841	0.439279	1.02418	0.411367
9.35789e-30	1.05682	0.923	0.8	3.13845e-25	1	SIK3	0.123	1.00234	1.65716	0.893833	1.03246	0.969737	0.989586	1.15223	1.14891	1.309	0.912721	0.966504	1.13938	1.05732	1.28922	1.09317	1.02963	1.11219	0.989743	1.2111	1.1397	1.05249
2.25162e-29	0.44777	0.414	0.145	7.55149e-25	1	AC018682.1	0.269	0.0718359	0.361845	0.0731196	0.0523642	0.0849353	0.0668178	0.0815854	0.137945	0.115645	0.0712559	0.122497	0.162	0.0811275	0.166831	0.180645	0.115547	0.04701	0.0718954	0.162517	0.108219	0.0759146
4.49511e-29	0.56935	0.782	0.536	1.50757e-24	1	UBAP1	0.246	0.408838	0.793511	0.411777	0.424808	0.451087	0.427247	0.428051	0.565771	0.473801	0.472424	0.487478	0.599176	0.436831	0.487266	0.429752	0.511454	0.366471	0.38544	0.43957	0.467017	0.445646
8.29641e-29	0.658869	0.861	0.64	2.78245e-24	1	AHSA1	0.221	0.463045	0.974085	0.566544	0.614035	0.503121	0.504879	0.50366	0.717187	0.633406	0.469147	0.557613	0.685495	0.534255	0.772415	0.618802	0.798433	0.614275	0.439137	0.807382	0.604513	0.61491
1.44902e-28	1.15348	0.665	0.351	4.85972e-24	1	DNAJA4	0.314	0.272591	1.06305	0.332717	0.338401	0.282241	0.30471	0.270694	0.560703	0.389972	0.258754	0.419677	0.553119	0.286257	0.759333	0.468199	0.367334	0.298418	0.247238	0.771918	0.268529	0.360052
2.19506e-28	1.52634	0.744	0.496	7.3618e-24	1	NFKB1	0.248	0.464613	1.13499	0.486607	0.504691	0.413288	0.451848	0.496619	0.631321	0.574571	0.53588	0.59892	0.541435	0.399397	0.479928	0.54624	0.443869	0.441225	0.400166	0.395352	0.679206	0.401648
2.53018e-28	0.758743	0.695	0.338	8.48573e-24	1	BTG2	0.357	0.188141	0.745932	0.253387	0.275808	0.249736	0.267088	0.219415	0.484593	0.334152	0.200605	0.608684	0.345463	0.303526	0.681869	0.501711	0.305591	0.34267	0.171776	0.520015	0.912195	0.328671
3.01918e-28	0.885255	0.797	0.483	1.01257e-23	1	RHOB	0.314	0.315839	0.940539	0.437197	0.398906	0.422952	0.444831	0.347906	0.534126	0.52535	0.440565	0.629102	0.498645	0.441388	1.07268	0.745773	0.412024	0.504823	0.266342	0.884721	0.841246	0.551118
1.92901e-27	0.672091	0.718	0.438	6.46952e-23	1	ETF1	0.28	0.264077	0.652062	0.285213	0.361168	0.274104	0.26552	0.342367	0.425987	0.398914	0.323865	0.409565	0.330753	0.303564	0.385357	0.330071	0.422933	0.258537	0.235726	0.264955	0.420657	0.402504
2.49076e-27	0.746509	0.699	0.426	8.35351e-23	1	SMURF1	0.273	0.276115	0.78961	0.30608	0.349815	0.355725	0.379268	0.347767	0.477478	0.471468	0.335312	0.543054	0.54871	0.432244	0.363562	0.516235	0.471282	0.365028	0.308563	0.418393	0.503386	0.528426
2.86217e-27	0.814095	0.772	0.527	9.59914e-23	1	ATP13A3	0.245	0.37985	0.931819	0.377525	0.504112	0.404056	0.414259	0.439199	0.650078	0.536946	0.425983	0.54928	0.44715	0.487218	0.568822	0.487534	0.505588	0.460811	0.403579	0.473056	0.629288	0.623529
3.30016e-27	0.859609	0.837	0.651	1.10681e-22	1	MRPL18	0.186	0.519451	1.12908	0.670448	0.708702	0.592519	0.533241	0.524969	0.811854	0.615222	0.615369	0.760588	0.896263	0.550057	0.765512	0.710703	0.694882	0.66709	0.499767	0.986651	0.856266	0.689916
3.40725e-27	1.06767	0.817	0.54	1.14272e-22	1	CREB5	0.277	0.561519	1.32734	0.458561	0.504775	0.659158	0.543211	0.418364	0.66598	0.561863	0.562134	0.644863	0.681418	0.342723	0.793437	0.825852	0.476401	0.602135	0.50406	0.902859	0.576326	0.388201
5.69947e-27	0.8604	0.86	0.676	1.91149e-22	1	CCNL1	0.184	0.614487	1.13517	0.637798	0.609445	0.566923	0.627727	0.612634	0.790437	0.691779	0.68145	0.868554	0.77872	0.574193	0.588073	0.67922	0.663465	0.642508	0.55628	0.558488	0.91871	0.61419
6.70696e-27	0.892201	0.831	0.601	2.24938e-22	1	MKL1	0.23	0.553744	1.14218	0.516754	0.596299	0.54574	0.593664	0.53722	0.694293	0.656536	0.531368	0.564009	0.734915	0.686824	0.794556	1.01563	0.553293	0.706611	0.465525	0.50794	0.626579	0.727556
7.53807e-27	0.968082	0.919	0.792	2.52812e-22	1	VCL	0.127	0.874354	1.49658	0.78711	1.00358	0.810366	0.703517	0.892717	1.22994	1.018	1.01039	1.02896	1.15666	1.13263	1.27453	1.21267	0.926704	0.65817	0.778877	0.707209	0.827493	1.22749
2.36734e-26	0.843389	0.785	0.524	7.93959e-22	1	ADIPOR2	0.261	0.413162	0.903941	0.391505	0.449397	0.445848	0.462421	0.461203	0.588671	0.526288	0.470948	0.583095	0.538455	0.447189	0.542948	0.448049	0.47785	0.580743	0.368717	0.611217	0.76475	0.507785
2.00849e-25	0.667193	0.672	0.32	6.73609e-21	1	SERTAD1	0.352	0.178967	0.60319	0.246063	0.214138	0.233723	0.188877	0.183425	0.346653	0.275194	0.238781	0.480478	0.283924	0.21366	0.307117	0.401957	0.263746	0.280485	0.165847	0.446483	0.567934	0.251469
2.47874e-25	0.766468	0.578	0.244	8.31319e-21	1	SOCS3	0.334	0.189939	0.599556	0.277978	0.191708	0.186005	0.198329	0.155856	0.260497	0.182184	0.243665	0.597909	0.225986	0.119602	0.266248	0.305409	0.173504	0.249954	0.160196	0.333767	0.570044	0.12608
1.30997e-24	0.784465	0.934	0.8	4.39339e-20	1	AFF4	0.134	0.933811	1.52966	0.982877	0.991224	1.03169	0.940751	1.01021	1.05011	1.07629	1.0465	1.14312	1.17046	0.928938	1.08958	1.03241	1.01676	1.00991	0.853683	0.981042	1.1565	0.927177
1.63907e-24	0.901488	0.857	0.658	5.4971e-20	1	DENND4A	0.199	0.756048	1.23899	0.659027	0.675911	0.693247	0.697789	0.733165	0.629653	0.726501	0.695573	0.713884	0.750216	0.640696	0.669148	0.654897	0.534262	0.726737	0.773335	0.60991	0.920592	0.53965
2.01963e-24	0.843491	0.522	0.25	6.77344e-20	1	TNFAIP3	0.272	0.14773	0.570868	0.191774	0.225228	0.172742	0.155829	0.192663	0.315852	0.307698	0.210271	0.249397	0.309242	0.187971	0.134383	0.265391	0.203572	0.165188	0.156137	0.169623	0.284192	0.231132
6.56896e-24	0.746098	0.869	0.694	2.2031e-19	1	PIK3C2A	0.175	0.671739	1.12006	0.621756	0.673686	0.620733	0.709918	0.732402	0.751375	0.809688	0.662917	0.733985	0.700854	0.803675	0.747978	0.733708	0.69146	0.670391	0.647979	0.656903	0.741679	0.775092
1.02922e-23	0.804336	0.754	0.528	3.45179e-19	1	LUZP1	0.226	0.389556	0.921735	0.458643	0.495273	0.399808	0.445915	0.432601	0.660896	0.574817	0.450681	0.624469	0.583299	0.525987	0.547382	0.60009	0.6495	0.430399	0.368981	0.539003	0.62638	0.647861
1.86963e-23	0.578937	0.907	0.778	6.27038e-19	1	IL6ST	0.129	1.014	1.24869	0.775204	0.76055	1.12946	0.746649	0.76159	0.776103	0.621283	1.16984	1.32716	0.770044	0.526349	0.659662	1.01623	0.596814	0.723155	0.931925	0.579939	1.17454	0.498903
2.41966e-23	1.21169	0.805	0.521	8.11506e-19	1	CTGF	0.284	0.482395	1.42518	0.628253	0.733336	0.559729	0.460748	0.503283	1.0454	0.686269	0.713144	1.28786	0.87083	0.493026	0.627887	0.888762	0.567367	0.39482	0.407465	1.36842	0.941005	0.701092
2.5251e-23	0.596123	0.631	0.388	8.46867e-19	1	RHOQ	0.243	0.225966	0.669074	0.251534	0.243019	0.262936	0.276959	0.270325	0.318952	0.341618	0.285796	0.363997	0.431855	0.2801	0.462479	0.443864	0.399831	0.214489	0.237116	0.29016	0.294175	0.245057
6.70486e-23	0.350732	0.346	0.109	2.24868e-18	1	NUCB1-AS1	0.237	0.0354201	0.264115	0.0690978	0.067339	0.0586728	0.0660699	0.045747	0.0790251	0.0702672	0.0493256	0.089331	0.082619	0.0394989	0.172239	0.0913128	0.041265	0.103729	0.0413687	0.0981834	0.0423208	0.0455979
9.12452e-23	1.18525	0.806	0.59	3.06018e-18	1	CEBPD	0.216	0.925833	1.18114	0.854229	0.494311	0.79141	0.406205	0.606222	0.381346	0.342255	0.959121	0.830767	0.365668	0.197977	0.382131	0.472602	0.353515	0.3016	0.822067	0.303951	0.557011	0.148049
1.51681e-22	0.658198	0.628	0.399	5.08707e-18	1	CLIP2	0.229	0.261878	0.655864	0.274046	0.249955	0.319301	0.270809	0.324164	0.325989	0.368815	0.283684	0.29067	0.332136	0.306417	0.305021	0.482539	0.32462	0.287634	0.208663	0.246988	0.139139	0.280776
2.48246e-22	0.73654	0.572	0.278	8.32569e-18	1	CGAS	0.294	0.20188	0.596363	0.248571	0.253688	0.209175	0.176874	0.204304	0.359755	0.293394	0.192904	0.22239	0.332594	0.221107	0.266707	0.281396	0.233335	0.209797	0.144039	0.188905	0.0481992	0.308719
5.40691e-22	0.951366	0.693	0.393	1.81337e-17	1	ZFAND2A	0.3	0.318838	0.923609	0.393569	0.366924	0.383683	0.38213	0.341274	0.417165	0.415937	0.459452	0.593749	0.52322	0.330396	0.623779	0.424818	0.374576	0.550515	0.317509	0.734315	0.43323	0.344638
7.27241e-22	0.611703	0.754	0.512	2.43902e-17	1	SAMD4B	0.242	0.3607	0.754495	0.355481	0.388082	0.358018	0.368518	0.403453	0.475792	0.463193	0.380217	0.413668	0.473835	0.368035	0.476013	0.443616	0.429574	0.386008	0.340492	0.448898	0.410545	0.407068
9.05232e-22	0.782566	0.738	0.572	3.03597e-17	1	WDR61	0.166	0.412092	0.939644	0.528921	0.473533	0.475799	0.44807	0.432482	0.686218	0.498512	0.426971	0.584658	0.63711	0.46471	0.761188	0.566336	0.570264	0.466498	0.419783	1.04148	0.487159	0.514787
1.19801e-21	0.802589	0.366	0.101	4.01787e-17	1	ICAM1	0.265	0.0565142	0.413874	0.105534	0.0977016	0.0823524	0.0383615	0.076063	0.152806	0.100098	0.0819862	0.180087	0.114143	0.031474	0.0247737	0.109948	0.08949	0.0419094	0.0735212	0.0262703	0.0839079	0.0378582
1.32602e-21	0.684552	0.748	0.473	4.44719e-17	1	XBP1	0.275	0.289524	0.816402	0.361264	0.355903	0.333608	0.321618	0.356598	0.538905	0.393622	0.391207	0.585694	0.485655	0.404094	0.493859	0.49669	0.490568	0.376868	0.324387	0.559594	0.777189	0.426949
2.16468e-21	0.592856	0.468	0.149	7.25992e-17	1	AC020916.1	0.319	0.0620242	0.407641	0.0915158	0.11616	0.105987	0.131771	0.101476	0.186016	0.154887	0.113703	0.214656	0.115687	0.114512	0.201929	0.164576	0.142853	0.145752	0.073377	0.264978	0.225833	0.124222
2.89485e-21	0.568858	0.907	0.763	9.70876e-17	1	EIF5	0.144	0.675678	1.17848	0.836779	0.776962	0.676461	0.765446	0.746817	0.924843	0.861771	0.741822	0.881686	0.910815	0.803573	0.994806	0.799541	1.05177	0.84392	0.639901	0.835847	1.04451	0.8402
3.81015e-21	0.643621	0.511	0.217	1.27785e-16	1	KLHL25	0.294	0.102446	0.479113	0.154076	0.151341	0.137353	0.169735	0.136096	0.251044	0.175674	0.1276	0.182256	0.220267	0.136977	0.212517	0.209623	0.217312	0.157932	0.103345	0.295761	0.108231	0.175235
1.1043e-20	0.767824	0.595	0.356	3.70361e-16	1	TRAF3	0.239	0.227725	0.602197	0.248633	0.354658	0.205864	0.23768	0.287753	0.3746	0.452342	0.248575	0.320792	0.402135	0.328023	0.251488	0.279925	0.348107	0.210595	0.227754	0.282918	0.341169	0.378965
2.4769e-20	0.51627	0.635	0.345	8.30702e-16	1	AMOTL2	0.29	0.214831	0.547242	0.241808	0.21639	0.236288	0.141743	0.208302	0.300642	0.183675	0.297273	0.392932	0.254989	0.12555	0.157891	0.504434	0.231918	0.167506	0.187289	0.33645	0.727225	0.144862
3.02648e-20	0.629188	0.827	0.643	1.01502e-15	1	RYBP	0.184	0.526709	1.02556	0.565904	0.548385	0.611933	0.664472	0.630302	0.732271	0.663733	0.624222	0.678589	0.719167	0.650559	0.75383	0.62179	0.685042	0.852136	0.53881	0.88605	0.818696	0.605668
3.97768e-20	0.813613	0.65	0.392	1.33404e-15	1	KLF10	0.258	0.265845	0.702241	0.286023	0.264974	0.270183	0.350354	0.294472	0.419389	0.318429	0.284396	0.474128	0.355027	0.263668	0.366944	0.250802	0.26647	0.351507	0.249635	0.255587	0.483123	0.245471
3.99445e-20	0.784726	0.705	0.411	1.33966e-15	1	GADD45B	0.294	0.28278	0.917137	0.388655	0.375446	0.349517	0.440982	0.291645	0.564404	0.393738	0.445956	1.04417	0.550249	0.409391	0.939806	0.553692	0.341098	0.518561	0.252485	0.617442	1.31216	0.520219
4.19517e-20	0.818465	0.794	0.578	1.40698e-15	1	PSME4	0.216	0.462848	1.07722	0.454689	0.595811	0.545547	0.532011	0.53187	0.631834	0.699927	0.524888	0.676922	0.673519	0.645471	0.624674	0.59341	0.728694	0.641131	0.507965	0.656312	0.552461	0.625223
4.88325e-20	0.711	0.702	0.425	1.63774e-15	1	DUSP16	0.277	0.282892	0.781503	0.28217	0.333939	0.340107	0.366351	0.343254	0.513658	0.425391	0.296055	0.451975	0.583491	0.320577	0.546471	0.366994	0.362808	0.340776	0.275098	0.580052	0.532456	0.369302
5.63183e-20	0.326522	0.466	0.24	1.8888e-15	1	JMJD6	0.226	0.116962	0.314013	0.142609	0.119169	0.107903	0.105715	0.0952447	0.199621	0.151067	0.105871	0.187586	0.209092	0.152208	0.253678	0.211523	0.178453	0.144086	0.08787	0.176672	0.179945	0.149496
7.17032e-20	0.524918	0.689	0.428	2.40478e-15	1	MAPK6	0.261	0.255062	0.623275	0.252533	0.366133	0.275753	0.313266	0.317166	0.415114	0.403737	0.296547	0.444664	0.42764	0.385805	0.428703	0.289728	0.478011	0.277278	0.251613	0.434415	0.538142	0.451288
1.14495e-19	0.764049	0.859	0.666	3.83993e-15	1	SREBF2	0.193	0.732807	1.18276	0.663263	0.776327	0.522653	0.55897	0.843064	0.883889	0.945855	0.811756	0.691589	0.735839	0.760126	0.700276	0.714658	0.640636	0.40123	0.733777	0.484611	0.695444	0.823766
1.21436e-19	0.485975	0.682	0.456	4.07274e-15	1	SCYL2	0.226	0.279668	0.686153	0.30923	0.336003	0.330762	0.327182	0.319587	0.476742	0.472166	0.331402	0.391926	0.480418	0.499103	0.525613	0.527052	0.452149	0.368341	0.30927	0.454902	0.456567	0.476152
3.29039e-19	1.54623	0.566	0.262	1.10353e-14	1	CCL2	0.304	0.211519	0.806825	0.303949	0.283895	0.267917	0.283291	0.259161	0.301204	0.154448	0.304301	0.295649	0.201759	0.111444	0.0899476	0.215088	0.129269	0.20962	0.252807	0.107307	0.246191	0.0704278
3.77924e-19	0.784305	0.671	0.386	1.26748e-14	1	ELL2	0.285	0.278383	0.889739	0.310796	0.408928	0.398088	0.339338	0.301185	0.563128	0.414938	0.404115	0.635085	0.540598	0.31776	0.608408	0.714858	0.307505	0.354823	0.308042	0.433462	0.431194	0.42892
4.81843e-19	0.477467	0.581	0.357	1.61601e-14	1	CYLD	0.224	0.222166	0.526952	0.220687	0.212099	0.230795	0.301881	0.250756	0.265877	0.258911	0.288519	0.256985	0.220103	0.216982	0.306885	0.330347	0.19078	0.315962	0.20557	0.190182	0.286459	0.165989
5.94463e-19	0.419619	0.439	0.211	1.99371e-14	1	PLEKHA4	0.228	0.104386	0.363716	0.118426	0.167319	0.147316	0.140851	0.113763	0.175631	0.193549	0.119328	0.151262	0.118278	0.112673	0.101187	0.275788	0.100449	0.126893	0.102507	0.120985	0.141242	0.0869968
7.28086e-19	0.727732	0.625	0.354	2.44186e-14	1	HELB	0.271	0.287523	0.67972	0.252682	0.324454	0.271549	0.267586	0.280216	0.33751	0.309944	0.285927	0.403732	0.335018	0.211132	0.207627	0.261538	0.240601	0.25904	0.329012	0.344752	0.311982	0.191743
1.45368e-18	0.647734	0.736	0.54	4.87534e-14	1	PTPN14	0.196	0.473026	0.851649	0.444389	0.506518	0.456303	0.395081	0.474409	0.612548	0.5317	0.569206	0.516888	0.466604	0.519776	0.567776	0.487766	0.413804	0.484757	0.429143	0.617433	0.736722	0.550653
1.95316e-18	0.699869	0.796	0.669	6.55051e-14	1	UBR1	0.127	0.635635	1.00238	0.545865	0.636555	0.633869	0.632073	0.647696	0.634853	0.691757	0.62663	0.699548	0.651749	0.667461	0.696785	0.722126	0.587057	0.706821	0.637964	0.654587	0.495368	0.599747
2.12269e-18	0.512854	0.605	0.322	7.11908e-14	1	SLC25A25	0.283	0.148217	0.557763	0.218593	0.21443	0.223236	0.223088	0.203509	0.447774	0.273034	0.238268	0.369378	0.501604	0.257821	0.38288	0.415922	0.251916	0.286635	0.135978	0.236103	0.287428	0.338657
2.5562e-18	0.723313	0.84	0.664	8.573e-14	1	CHD1	0.176	0.593076	1.09646	0.577566	0.707622	0.653905	0.549363	0.704441	0.819085	0.744386	0.673455	0.732522	0.826695	0.649025	0.620556	0.775927	0.725948	0.610066	0.56418	0.557521	0.682312	0.75915
3.29611e-18	0.431943	0.325	0.106	1.10545e-13	1	TRIB1	0.219	0.0361289	0.262698	0.0509326	0.0573224	0.0423884	0.060447	0.0488267	0.0976486	0.0937432	0.0434072	0.0850545	0.0708719	0.0808964	0.163309	0.121377	0.0593181	0.0639424	0.0323068	0.105779	0.113452	0.101177
5.60394e-18	0.629505	0.7	0.47	1.87945e-13	1	FBXO34	0.23	0.342115	0.730226	0.362378	0.379027	0.32001	0.33955	0.353548	0.565238	0.428434	0.331206	0.459931	0.713223	0.414688	0.446297	0.410559	0.381205	0.394995	0.311038	0.518811	0.540241	0.456957
6.13879e-18	0.583753	0.801	0.657	2.05883e-13	1	JAM3	0.144	0.618763	0.985477	0.612318	0.623542	0.601352	0.605876	0.597427	0.697844	0.631905	0.597253	0.595104	0.682289	0.577109	0.709789	0.723547	0.649116	0.684959	0.615571	0.635335	0.259815	0.610057
9.3006e-18	0.502494	0.663	0.42	3.11924e-13	1	VPS37B	0.243	0.290013	0.659941	0.24692	0.317705	0.264886	0.258108	0.317398	0.425044	0.378158	0.345079	0.386631	0.435274	0.295312	0.312086	0.405402	0.304675	0.330524	0.261418	0.401441	0.303729	0.356491
9.77533e-18	0.489935	0.748	0.564	3.27845e-13	1	NUCB1	0.184	0.336254	0.733414	0.401491	0.428877	0.415708	0.462922	0.365951	0.500931	0.445227	0.435359	0.551437	0.563861	0.479336	0.641986	0.546514	0.461244	0.446461	0.38833	0.459546	0.455066	0.418745
1.54922e-17	0.548841	0.738	0.513	5.19578e-13	1	STX5	0.225	0.364905	0.702566	0.363356	0.352472	0.361995	0.400067	0.39193	0.523975	0.411087	0.441123	0.53707	0.508278	0.393021	0.442943	0.389144	0.442272	0.394148	0.32119	0.417871	0.497118	0.356769
1.96027e-17	1.35853	0.662	0.447	6.57437e-13	1	G0S2	0.215	0.489116	0.975805	0.634678	0.44485	0.462612	0.453687	0.458153	0.377892	0.346505	0.506441	0.373645	0.483601	0.244922	0.46527	0.206054	0.330178	0.441118	0.400572	0.33256	0.0567741	0.160494
2.09441e-17	0.893451	0.654	0.404	7.02425e-13	1	HIVEP2	0.25	0.409244	0.809504	0.319975	0.397409	0.315067	0.301787	0.380444	0.384478	0.381884	0.554226	0.446329	0.392752	0.37927	0.561661	0.489259	0.224083	0.341104	0.338962	0.322893	0.388051	0.375739
2.19423e-17	0.507447	0.851	0.748	7.35902e-13	1	NT5C2	0.103	0.902047	1.08322	0.703345	0.761595	0.857399	0.687513	0.735721	0.775014	0.562525	0.96262	0.838701	0.883005	0.439617	0.58848	0.589766	0.658594	0.575204	0.833366	0.606435	0.648645	0.481349
2.80827e-17	0.595376	0.677	0.436	9.41839e-13	1	TSPYL2	0.241	0.408685	0.74869	0.375898	0.364048	0.379793	0.350047	0.351115	0.437891	0.389739	0.485327	0.620862	0.499961	0.284099	0.475214	0.426175	0.361879	0.482646	0.269745	0.480828	0.451239	0.298105
7.76483e-17	0.400772	0.341	0.134	2.60417e-12	1	TEAD4	0.207	0.0547053	0.27881	0.0521027	0.0977799	0.0449269	0.042522	0.0572187	0.149243	0.0963901	0.0577475	0.134944	0.105093	0.0473619	0.067047	0.170248	0.0743951	0.0482555	0.0558056	0.0981663	0.33207	0.156985
8.86224e-17	0.479675	0.643	0.436	2.97222e-12	1	ATP6V0A1	0.207	0.352507	0.577774	0.335702	0.33122	0.304227	0.314317	0.346359	0.309686	0.413482	0.415795	0.446213	0.389795	0.361019	0.444148	0.360674	0.306964	0.367798	0.321787	0.27474	0.401144	0.318644
1.18433e-16	0.477711	0.879	0.765	3.97201e-12	1	TAF7	0.114	0.686354	1.07034	0.766273	0.699382	0.68144	0.717061	0.708986	0.730702	0.788993	0.756829	0.864638	0.856619	0.726637	0.761536	0.707229	1.00366	0.71287	0.607617	0.786183	0.766311	0.692656
1.22567e-16	0.591701	0.743	0.471	4.11066e-12	1	MXD1	0.272	0.394433	0.871394	0.491229	0.449665	0.429805	0.508292	0.471104	0.561007	0.596495	0.503467	0.496203	0.704206	0.477107	0.593638	0.454925	0.411386	0.602252	0.352771	0.77345	0.429437	0.54189
2.12357e-16	0.608397	0.632	0.414	7.12204e-12	1	TENT4B	0.218	0.280874	0.641011	0.345637	0.320506	0.292844	0.363958	0.315517	0.438999	0.414015	0.29567	0.341921	0.500892	0.317509	0.429284	0.419433	0.485563	0.328219	0.272124	0.51407	0.313294	0.336069
2.39346e-16	0.431299	0.885	0.778	8.02719e-12	1	UBE2B	0.107	0.697487	1.01844	0.738358	0.682805	0.706497	0.815488	0.7377	0.744807	0.77115	0.777347	0.733063	0.697525	0.68849	0.970244	0.774805	0.743732	0.790333	0.725468	0.817948	0.680691	0.631965
3.71089e-16	0.316083	0.638	0.44	1.24456e-11	1	RNF11	0.198	0.285074	0.506201	0.288642	0.30023	0.313826	0.312806	0.285704	0.309759	0.362156	0.300826	0.399507	0.363747	0.330547	0.409244	0.33626	0.384136	0.297827	0.243078	0.325429	0.564718	0.29707
3.72012e-16	1.34939	0.493	0.323	1.24765e-11	1	HSPA6	0.17	0.34075	1.02448	0.571315	0.427405	0.432036	0.557158	0.373324	0.428907	0.512627	0.521872	0.641429	0.537662	0.476325	0.805562	0.471433	0.425982	0.53813	0.317233	0.807157	0.427801	0.343385
6.45167e-16	0.541094	0.64	0.453	2.16376e-11	1	CREM	0.187	0.288714	0.684645	0.296852	0.334465	0.305097	0.334509	0.323622	0.495401	0.36141	0.386483	0.54748	0.482247	0.356573	0.542964	0.350989	0.424869	0.343054	0.30378	0.617726	0.473281	0.402059
8.66754e-16	0.738747	0.761	0.541	2.90692e-11	1	CTNNAL1	0.22	0.384002	0.898494	0.461458	0.64458	0.400764	0.405195	0.414445	0.759424	0.555383	0.409254	0.546463	0.493354	0.503133	0.570259	0.484112	0.506797	0.34674	0.390847	0.39139	0.610752	0.747689
9.74074e-16	0.456791	0.504	0.31	3.26685e-11	1	MBOAT7	0.194	0.157344	0.409346	0.188654	0.211601	0.195384	0.211865	0.184626	0.249248	0.235294	0.168896	0.233117	0.220454	0.208082	0.311297	0.255281	0.200765	0.199785	0.172134	0.157232	0.244996	0.18481
1.03204e-15	0.471912	0.514	0.218	3.46125e-11	1	FOSL2	0.296	0.12364	0.436698	0.153314	0.115637	0.141315	0.13152	0.107614	0.125827	0.0997513	0.149105	0.237238	0.129724	0.104889	0.386326	0.220482	0.0966375	0.114208	0.12226	0.125358	0.405011	0.0992007
1.22502e-15	0.551626	0.751	0.556	4.10849e-11	1	SORBS1	0.195	0.619291	0.895394	0.455045	0.573971	0.619963	0.347895	0.548362	0.60401	0.362902	0.720565	0.737888	0.621011	0.403093	1.40903	0.507434	0.287773	0.495747	0.537557	0.94759	0.233125	0.437212
2.14011e-15	0.520313	0.668	0.45	7.17749e-11	1	PSEN1	0.218	0.299851	0.647344	0.29477	0.32396	0.301643	0.334376	0.328197	0.429548	0.390568	0.334164	0.378697	0.459633	0.405184	0.441823	0.405742	0.438351	0.369788	0.306218	0.366278	0.397657	0.42763
2.29972e-15	0.591456	0.748	0.617	7.71282e-11	1	RPS6KA3	0.131	0.677829	0.936229	0.530651	0.591446	0.628054	0.540387	0.70082	0.707411	0.716533	0.677412	0.548718	0.61718	0.583492	0.533927	0.442331	0.476637	0.451219	0.600254	0.43739	0.588202	0.655086
2.74825e-15	0.476826	0.588	0.366	9.21707e-11	1	FAM53C	0.222	0.224228	0.527974	0.234349	0.268191	0.234965	0.238495	0.220193	0.34904	0.264804	0.250875	0.32102	0.329081	0.20441	0.28423	0.277385	0.286191	0.227915	0.23273	0.393793	0.386443	0.255237
4.2379e-15	0.556541	0.77	0.565	1.42131e-10	1	NUFIP2	0.205	0.477898	0.851881	0.42078	0.495087	0.452849	0.476205	0.463277	0.519174	0.578948	0.498346	0.612847	0.579812	0.503299	0.525688	0.523353	0.578301	0.554529	0.413318	0.535979	0.687659	0.524709
5.46585e-15	0.682849	0.833	0.691	1.83314e-10	1	ELF2	0.142	0.703488	1.12663	0.677724	0.648854	0.657559	0.703834	0.737763	0.853072	0.715811	0.668718	0.682317	0.780529	0.727288	0.770496	0.725359	0.626162	0.603793	0.676462	0.539629	0.833647	0.77058
5.58498e-15	0.712471	0.828	0.703	1.87309e-10	1	TMEM165	0.125	0.660411	1.0903	0.646543	0.654512	0.678095	0.610329	0.618629	0.73415	0.711805	0.647656	0.729618	0.776989	0.871633	0.860271	0.729335	0.807509	0.597634	0.629537	0.637774	0.883483	0.746543
5.67053e-15	0.615639	0.704	0.487	1.90178e-10	1	PHLPP1	0.217	0.389545	0.825614	0.33742	0.534592	0.397321	0.466505	0.443719	0.644623	0.526374	0.450595	0.576798	0.611966	0.47574	0.477193	0.523053	0.542391	0.474968	0.375757	0.587399	0.778946	0.564851
9.21116e-15	0.407889	0.55	0.376	3.08924e-10	1	RAB30	0.174	0.236821	0.563765	0.294208	0.317763	0.283973	0.271698	0.30174	0.382419	0.43427	0.262013	0.323426	0.533573	0.308226	0.336986	0.478158	0.300411	0.297472	0.256237	0.536415	0.318211	0.34496
9.70158e-15	0.444137	0.589	0.347	3.25372e-10	1	SLC25A33	0.242	0.196556	0.520501	0.269862	0.273489	0.22446	0.245584	0.254021	0.414741	0.365486	0.213978	0.358245	0.391839	0.324556	0.292223	0.275336	0.361511	0.286987	0.153464	0.388484	0.586171	0.400886
1.01161e-14	0.666221	0.668	0.447	3.39275e-10	1	KIAA0232	0.221	0.293997	0.709314	0.259772	0.306627	0.336399	0.357847	0.326205	0.370921	0.439949	0.326587	0.40335	0.451384	0.381216	0.468797	0.376339	0.471528	0.44977	0.301022	0.376441	0.599059	0.401876
1.09659e-14	0.715998	0.823	0.591	3.67774e-10	1	IER2	0.232	0.52127	1.06669	0.65779	0.669995	0.603293	0.579017	0.602287	1.04609	0.879492	0.645236	1.12586	0.846003	0.558859	0.816147	0.780191	0.819324	0.619432	0.427682	0.986579	1.3168	0.759728
1.32179e-14	0.568979	0.555	0.295	4.43301e-10	1	HLA-E	0.26	0.224473	0.474742	0.226388	0.145834	0.209247	0.203283	0.192927	0.155683	0.189164	0.219221	0.326327	0.16555	0.137393	0.146053	0.281897	0.113013	0.19724	0.205383	0.112853	0.175416	0.103954
1.48937e-14	0.669307	0.692	0.527	4.99504e-10	1	LMNA	0.165	0.378734	0.767189	0.339516	0.32965	0.43838	0.42259	0.351839	0.371136	0.355184	0.421066	0.564107	0.555574	0.434718	0.864136	0.653674	0.642851	0.55442	0.352543	0.417764	0.616919	0.32044
1.54741e-14	0.501202	0.349	0.133	5.18972e-10	1	GCH1	0.216	0.0574652	0.332895	0.067226	0.0916428	0.0633447	0.0733132	0.0762869	0.170356	0.120798	0.0844164	0.184214	0.187395	0.0839218	0.0920322	0.10379	0.0932579	0.106995	0.0486137	0.109754	0.250685	0.159348
1.56466e-14	0.64564	0.408	0.2	5.24756e-10	1	HSPA4L	0.208	0.112332	0.427059	0.134237	0.173144	0.138233	0.139805	0.125379	0.258796	0.189143	0.142794	0.242361	0.25279	0.143366	0.392732	0.247487	0.110731	0.29029	0.110458	0.328411	0.294948	0.164127
1.77648e-14	0.384828	0.709	0.522	5.95795e-10	1	IFNGR2	0.187	0.332612	0.633314	0.358434	0.369529	0.369201	0.367019	0.335307	0.428828	0.402009	0.380238	0.481614	0.409622	0.368987	0.389124	0.362989	0.419247	0.388934	0.304173	0.464834	0.404455	0.370124
2.02294e-14	0.501463	0.733	0.579	6.78455e-10	1	KIRREL1	0.154	0.480068	0.815784	0.400513	0.5214	0.487776	0.441595	0.521449	0.548881	0.552091	0.555622	0.649677	0.556914	0.475521	0.491897	0.680526	0.408753	0.495736	0.468134	0.444552	0.563199	0.538818
2.22521e-14	0.399686	0.537	0.265	7.46292e-10	1	AL158152.2	0.272	0.133546	0.390924	0.153188	0.168746	0.139886	0.148355	0.159073	0.229586	0.203712	0.186663	0.215579	0.220557	0.176581	0.198796	0.178842	0.204856	0.150214	0.131577	0.222059	0.28994	0.200535
2.40899e-14	0.384302	0.638	0.438	8.07926e-10	1	MAT2A	0.2	0.217209	0.53103	0.272152	0.37344	0.275029	0.289436	0.347545	0.495859	0.37403	0.263841	0.346711	0.478951	0.3583	0.445027	0.409886	0.494991	0.4154	0.207185	0.419801	0.546606	0.503072
2.78048e-14	0.71504	0.705	0.481	9.32518e-10	1	MLF1	0.224	0.364558	0.771529	0.421436	0.474567	0.390305	0.326635	0.413568	0.648724	0.454832	0.43859	0.611818	0.570571	0.331331	0.404098	0.408091	0.493022	0.349831	0.341023	0.689935	0.857791	0.423996
3.26469e-14	0.385777	0.712	0.551	1.09491e-09	1	CAVIN1	0.161	0.449928	0.676951	0.464787	0.414942	0.552113	0.479723	0.353959	0.359326	0.405719	0.616965	0.757415	0.318156	0.353359	0.600386	0.546583	0.256653	0.509253	0.386307	0.273177	0.838458	0.243159
3.74315e-14	0.660053	0.869	0.75	1.25538e-09	1	SAT1	0.119	0.909704	1.18668	0.976844	0.729676	0.90847	0.758593	0.820261	0.651983	0.730185	1.07113	0.850981	0.671588	0.621862	0.61977	0.652509	0.473435	0.600873	0.8814	0.627068	0.647359	0.511862
4.41763e-14	0.590931	0.754	0.539	1.48159e-09	1	ESYT2	0.215	0.37391	0.882851	0.441204	0.437349	0.417909	0.509806	0.456093	0.579998	0.569738	0.469895	0.658116	0.534482	0.641529	1.33253	0.66813	0.41906	0.603071	0.412114	0.560408	0.70235	0.633824
4.68144e-14	0.464273	0.828	0.727	1.57006e-09	1	SMURF2	0.101	0.730611	1.00986	0.697391	0.685214	0.70828	0.801621	0.814311	0.686427	0.815555	0.827108	0.825926	0.755243	0.86139	0.788446	0.692451	0.793376	0.773342	0.796388	0.804354	0.996603	0.707545
4.70915e-14	0.53187	0.628	0.457	1.57936e-09	1	FAM107B	0.171	0.343743	0.619815	0.320368	0.378584	0.328243	0.315242	0.357428	0.494086	0.371592	0.291558	0.320489	0.480068	0.328789	0.369205	0.503858	0.479366	0.356764	0.288908	0.411504	0.507685	0.416301
5.30754e-14	0.251109	0.395	0.199	1.78004e-09	1	ZBTB21	0.196	0.0961718	0.266158	0.0808039	0.138075	0.0844554	0.106965	0.106098	0.226746	0.139924	0.103954	0.139782	0.191229	0.120859	0.21527	0.132349	0.119509	0.15309	0.0776017	0.187699	0.221061	0.154072
5.34269e-14	0.969747	0.571	0.349	1.79183e-09	1	MYO1E	0.222	0.191844	0.669927	0.227183	0.303126	0.237018	0.217993	0.255449	0.561378	0.368468	0.250991	0.379625	0.6006	0.387349	0.38302	0.608491	0.328353	0.260437	0.217173	0.40039	0.461804	0.510006
6.39254e-14	0.310939	0.862	0.756	2.14393e-09	1	PPP2R2A	0.106	0.749458	0.974433	0.690218	0.773684	0.772815	0.779243	0.754677	0.859405	0.849827	0.758017	0.783665	0.890171	0.751638	0.842178	0.771889	0.824225	0.797569	0.654329	0.851004	0.952994	0.788174
7.52859e-14	0.462817	0.753	0.55	2.52494e-09	1	AZIN1	0.203	0.302522	0.710388	0.403297	0.444529	0.448726	0.403645	0.442005	0.588822	0.502773	0.443546	0.560995	0.594186	0.421637	0.481708	0.416212	0.55143	0.458593	0.344416	0.507706	0.618775	0.503554
8.15957e-14	0.710665	0.779	0.593	2.73656e-09	1	USPL1	0.186	0.539575	1.09271	0.63409	0.693978	0.614199	0.688166	0.66484	0.695082	0.763615	0.623768	0.56507	0.910432	0.676748	0.762851	0.529359	0.735621	0.784772	0.492468	1.00334	0.337588	0.706427
9.37229e-14	0.420389	0.406	0.207	3.14328e-09	1	SUSD6	0.199	0.100371	0.334788	0.125875	0.116674	0.101227	0.16327	0.0966432	0.168676	0.174437	0.0882619	0.185467	0.179661	0.17875	0.241639	0.3239	0.130626	0.173014	0.101716	0.178231	0.301266	0.192042
1.1429e-13	0.686975	0.673	0.497	3.83307e-09	1	MCU	0.176	0.389462	0.748076	0.385437	0.393335	0.401159	0.418004	0.421722	0.572484	0.408404	0.45318	0.573773	0.596422	0.427401	0.492381	0.562707	0.416144	0.506434	0.402188	0.531066	0.520328	0.470829
1.25696e-13	0.526341	0.956	0.855	4.21559e-09	1	AKAP12	0.101	1.57688	1.75793	1.21054	1.4143	1.27626	0.582919	1.4806	1.41291	1.193	2.10005	2.54059	1.46839	0.776171	1.10977	1.29208	1.21117	0.434217	1.4746	0.665493	1.5526	1.07502
1.93439e-13	0.400167	0.525	0.36	6.48756e-09	1	GPR137C	0.165	0.255724	0.535169	0.255496	0.337416	0.259919	0.325427	0.237912	0.563372	0.38722	0.235513	0.301076	0.558126	0.367861	0.331346	0.340454	0.336585	0.328416	0.206082	0.565089	0.512773	0.516827
2.08164e-13	0.301289	0.514	0.319	6.98139e-09	1	MAPKAPK2	0.195	0.167185	0.378589	0.187501	0.221863	0.182853	0.169631	0.18059	0.251446	0.254469	0.199746	0.26396	0.252317	0.258476	0.282392	0.404719	0.290296	0.214335	0.181246	0.247902	0.272993	0.256596
2.19206e-13	0.304807	0.394	0.183	7.35172e-09	1	ELL	0.211	0.100609	0.249384	0.127762	0.110985	0.0887158	0.107568	0.103827	0.130123	0.119806	0.101734	0.153572	0.11336	0.129663	0.170622	0.140825	0.12705	0.128554	0.101473	0.0737331	0.197078	0.112667
2.44621e-13	0.523089	0.607	0.389	8.20411e-09	1	ERO1B	0.218	0.345335	0.605018	0.381955	0.263046	0.335148	0.387454	0.342133	0.331821	0.383304	0.327475	0.331097	0.303191	0.354403	0.366394	0.32576	0.299424	0.341313	0.274176	0.286571	0.518419	0.265217
4.22694e-13	0.347657	0.603	0.465	1.41763e-08	1	MALT1	0.138	0.383404	0.534132	0.290103	0.380054	0.371717	0.372324	0.344477	0.461951	0.371704	0.356645	0.329171	0.485563	0.323521	0.281522	0.360283	0.362032	0.386727	0.356703	0.371561	0.492396	0.417644
5.47414e-13	0.391937	0.813	0.666	1.83592e-08	1	DCP1A	0.147	0.618234	0.836438	0.605272	0.591669	0.553277	0.614495	0.688514	0.597198	0.683256	0.620488	0.551441	0.628604	0.608086	0.546851	0.574848	0.655737	0.56352	0.619195	0.547522	0.441956	0.556487
5.61609e-13	0.393191	0.622	0.388	1.88352e-08	1	GABARAPL1	0.234	0.244659	0.511309	0.259523	0.210583	0.29929	0.22298	0.246551	0.235962	0.254283	0.310945	0.414931	0.299846	0.237503	0.316378	0.296945	0.254753	0.248365	0.20907	0.370823	0.548679	0.197219
5.93478e-13	0.421137	0.767	0.596	1.99041e-08	1	AHCYL1	0.171	0.433797	0.732111	0.468748	0.480747	0.428425	0.408327	0.427542	0.555948	0.528319	0.497249	0.526652	0.537329	0.523911	0.585377	0.637306	0.560625	0.479676	0.416364	0.527821	0.695048	0.545348
7.0921e-13	0.493318	0.714	0.514	2.37855e-08	1	KPNA4	0.2	0.367587	0.780811	0.389464	0.444114	0.400188	0.360929	0.378082	0.503651	0.505476	0.477169	0.517711	0.574318	0.4556	0.485331	0.519641	0.658679	0.373456	0.349783	0.465514	0.716929	0.541136
7.20576e-13	0.59932	0.792	0.638	2.41667e-08	1	BTAF1	0.154	0.590961	0.94109	0.545182	0.624719	0.56189	0.590166	0.680873	0.744293	0.672742	0.598094	0.630912	0.752932	0.596903	0.613679	0.573846	0.603222	0.633661	0.606648	0.654764	0.594443	0.652623
7.24264e-13	0.516809	0.631	0.507	2.42904e-08	1	SNAP23	0.124	0.414807	0.648357	0.417549	0.318687	0.381468	0.43359	0.441549	0.276669	0.487152	0.398617	0.473237	0.287866	0.519552	0.525958	0.374655	0.436817	0.434467	0.331733	0.50523	0.362164	0.317122
7.90603e-13	0.33709	0.451	0.268	2.65152e-08	1	RELL1	0.183	0.144534	0.364227	0.121669	0.2299	0.163772	0.137765	0.123199	0.280931	0.203314	0.146817	0.171418	0.215201	0.131783	0.209768	0.264876	0.172325	0.181389	0.145128	0.129988	0.198933	0.274592
8.01064e-13	0.611507	0.877	0.743	2.68661e-08	1	VMP1	0.134	0.730957	1.10918	0.656	0.772003	0.668031	0.669284	0.703841	0.854698	0.768391	0.760169	0.708169	0.935051	0.789656	0.817659	0.717287	0.826227	0.595108	0.692652	0.60257	0.411947	0.858183
8.48313e-13	0.419121	0.607	0.442	2.84507e-08	1	PTPN11	0.165	0.27611	0.55668	0.263363	0.343135	0.26109	0.259416	0.288445	0.388508	0.353057	0.312547	0.330909	0.395619	0.339814	0.403225	0.302101	0.394562	0.291206	0.253495	0.287957	0.418537	0.446368
8.86123e-13	0.438722	0.741	0.565	2.97188e-08	1	RAB5A	0.176	0.453485	0.724016	0.462814	0.380819	0.434659	0.4556	0.479037	0.420288	0.502988	0.471574	0.588937	0.459505	0.442734	0.507556	0.508808	0.483553	0.464718	0.416767	0.458947	0.592016	0.422362
9.11553e-13	0.555422	0.784	0.608	3.05717e-08	1	TMEM41B	0.176	0.559705	0.809334	0.486032	0.583995	0.487872	0.555803	0.585843	0.565752	0.608618	0.560318	0.525092	0.554029	0.548953	0.500124	0.504142	0.478347	0.545806	0.48874	0.41402	0.500889	0.622409
9.60509e-13	0.364311	0.716	0.566	3.22136e-08	1	WDR48	0.15	0.466208	0.637731	0.42552	0.438032	0.432106	0.444863	0.515682	0.412153	0.503525	0.447907	0.417796	0.556964	0.447177	0.434125	0.441803	0.454769	0.457884	0.441553	0.374479	0.431155	0.386386
1.24633e-12	0.48121	0.817	0.692	4.17996e-08	1	FYN	0.125	0.828119	1.00987	0.631705	0.652629	0.657936	0.595277	0.769703	0.683792	0.743577	0.815379	0.613895	0.722089	0.593513	0.649854	0.79359	0.777264	0.516378	0.695852	0.621785	0.575918	0.619604
1.49049e-12	0.361718	0.869	0.751	4.9988e-08	1	USP22	0.118	0.655411	0.998546	0.725699	0.7085	0.677122	0.68134	0.74912	0.762605	0.881455	0.669775	0.705135	0.845565	0.85223	0.784711	0.807561	0.876375	0.662803	0.728849	0.727094	0.755568	0.828756
1.50434e-12	0.723826	0.415	0.207	5.04527e-08	1	NFATC2	0.208	0.114659	0.472855	0.142561	0.197024	0.0881926	0.160399	0.270789	0.25686	0.28375	0.156456	0.274019	0.226814	0.165674	0.224406	0.139148	0.155462	0.136319	0.15908	0.382727	0.457541	0.145539
1.62872e-12	0.361277	0.354	0.134	5.4624e-08	1	CSF1	0.22	0.0719054	0.246875	0.0952441	0.114845	0.0956834	0.0494092	0.080523	0.136145	0.0900223	0.130641	0.121291	0.0991046	0.0598071	0.0508189	0.179335	0.0868948	0.0577313	0.0562584	0.0685623	0.118855	0.0838516
1.69063e-12	0.633502	0.842	0.71	5.67005e-08	1	RBPMS	0.132	0.831515	1.19786	0.639728	0.799359	0.75742	0.580884	0.680125	0.841874	0.758521	1.01418	1.17591	0.883346	0.966128	1.6242	1.12628	0.723949	0.4537	0.735324	0.587717	1.18516	0.901348
1.70313e-12	0.597766	0.509	0.286	5.71197e-08	1	FOXO1	0.223	0.281659	0.581582	0.210307	0.183785	0.320177	0.246981	0.173969	0.248952	0.23878	0.351397	0.527299	0.264718	0.161693	0.314937	0.231251	0.179287	0.365691	0.233359	0.375643	0.3252	0.12916
1.76414e-12	0.590391	0.859	0.649	5.91656e-08	1	YWHAG	0.21	0.582446	1.07585	0.636459	0.724285	0.606488	0.659114	0.61265	0.831113	0.780182	0.67429	0.793978	0.850099	0.649093	0.724144	0.666538	0.924633	0.723888	0.467466	0.806425	0.737902	0.774685
2.74118e-12	0.385182	0.791	0.672	9.19336e-08	1	GOLPH3	0.119	0.606638	0.791585	0.563615	0.551617	0.547016	0.601164	0.61504	0.63804	0.665162	0.573509	0.650682	0.627887	0.616968	0.606283	0.605189	0.647976	0.595487	0.596264	0.771764	0.551033	0.598815
3.13236e-12	0.529877	0.868	0.744	1.05053e-07	1	RAB7A	0.124	0.693343	1.02457	0.711469	0.676065	0.651204	0.659806	0.69049	0.714464	0.743225	0.706329	0.763803	0.732343	0.71081	0.727241	0.730669	0.747909	0.65064	0.576744	0.673323	0.835115	0.678231
3.42955e-12	0.434257	0.738	0.504	1.1502e-07	1	BSDC1	0.234	0.328736	0.666451	0.401449	0.354152	0.340908	0.387149	0.391035	0.414994	0.489988	0.365884	0.333289	0.455253	0.331438	0.380628	0.386683	0.345318	0.401315	0.35133	0.387994	0.403643	0.336094
3.51583e-12	0.462894	0.431	0.264	1.17914e-07	1	TNFAIP6	0.167	0.206356	0.40361	0.238715	0.207395	0.287071	0.16022	0.171745	0.320729	0.11	0.267532	0.162361	0.550505	0.0265693	0.0277313	0.0950962	0.266254	0.10204	0.213479	0.0725569	0.00827386	0.0626748
3.5899e-12	0.455469	0.886	0.756	1.20398e-07	1	WTAP	0.13	0.671615	1.03945	0.746926	0.7601	0.679569	0.779855	0.753797	0.880188	0.828555	0.738091	0.827055	0.91196	0.738129	0.714106	0.694196	1.01873	0.788799	0.620331	0.834388	0.855041	0.81741
3.72842e-12	0.550639	0.846	0.73	1.25044e-07	1	KLF6	0.116	0.761734	1.04737	0.826137	0.695531	0.901116	0.648693	0.591238	0.865575	0.630332	0.802846	0.856088	1.19945	0.449826	0.742313	1.29125	0.652127	0.612922	0.726958	0.760233	0.644168	0.48516
3.73072e-12	0.385159	0.63	0.469	1.25121e-07	1	UBR4	0.161	0.3392	0.592712	0.324642	0.34034	0.323172	0.340813	0.35055	0.3692	0.41416	0.355295	0.420004	0.413895	0.40156	0.504847	0.409492	0.36818	0.318101	0.321711	0.294528	0.398145	0.396492
3.87224e-12	0.498297	0.857	0.709	1.29867e-07	1	HSPA9	0.148	0.560934	1.00145	0.59656	0.81927	0.539152	0.547045	0.645617	0.847574	0.813593	0.594141	0.65707	0.689733	0.657523	0.795922	0.690052	0.722363	0.620492	0.60973	0.650932	0.706927	0.787226
4.34866e-12	0.400809	0.453	0.226	1.45845e-07	1	AL117190.2	0.227	0.129186	0.400782	0.121237	0.119754	0.159465	0.129622	0.136575	0.156882	0.13461	0.182055	0.353066	0.163412	0.0815415	0.210371	0.231135	0.102202	0.162333	0.121892	0.393717	0.202502	0.0687675
4.75716e-12	0.306775	0.44	0.239	1.59546e-07	1	NFKBIB	0.201	0.11001	0.295378	0.165548	0.170225	0.112	0.108689	0.154404	0.220828	0.214838	0.186255	0.175271	0.171982	0.132718	0.121969	0.134813	0.161185	0.092862	0.0828769	0.13016	0.227619	0.174486
6.71262e-12	0.621983	0.781	0.646	2.25128e-07	1	CRIM1	0.135	0.656323	0.970696	0.548421	0.626998	0.582475	0.57294	0.706365	0.667233	0.586325	0.805787	0.750587	0.654255	0.466084	0.734454	1.21752	0.560912	0.694879	0.625082	0.657424	1.34071	0.527282
6.89544e-12	0.363548	0.687	0.552	2.31259e-07	1	TBC1D15	0.135	0.41701	0.628557	0.403266	0.463894	0.404479	0.483975	0.428603	0.502959	0.411698	0.442343	0.467166	0.430218	0.388289	0.444509	0.39817	0.366188	0.439679	0.431001	0.394912	0.504318	0.427125
6.97598e-12	0.606718	0.806	0.682	2.3396e-07	1	FGFR1	0.124	0.553908	0.97333	0.486833	0.59558	0.64986	0.710984	0.527021	0.702087	0.619921	0.642573	0.896321	0.832286	0.573151	0.797647	0.649895	0.634374	0.899996	0.558363	0.715365	0.502959	0.635103
9.48679e-12	0.500102	0.802	0.654	3.18168e-07	1	FAM13B	0.148	0.589829	0.954848	0.541806	0.603814	0.621139	0.659098	0.620601	0.735765	0.680326	0.622016	0.60191	0.857749	0.734555	0.727102	0.660399	0.577765	0.715617	0.555255	0.653259	0.644055	0.738282
1.05423e-11	0.328107	0.558	0.374	3.53566e-07	1	C6orf106	0.184	0.248816	0.445083	0.220917	0.266935	0.214314	0.256053	0.24874	0.354938	0.341505	0.256016	0.296074	0.372171	0.325988	0.406034	0.255569	0.320579	0.267458	0.21904	0.212691	0.265748	0.422819
1.11965e-11	0.307228	0.335	0.157	3.75507e-07	1	TNFRSF10B	0.178	0.0803656	0.264559	0.0706327	0.0950743	0.0651519	0.0999718	0.0853611	0.202972	0.168062	0.0786602	0.117433	0.14819	0.132968	0.105892	0.155441	0.126921	0.0856483	0.0603581	0.124667	0.202785	0.191762
1.12826e-11	0.489879	0.735	0.483	3.78396e-07	1	IFRD1	0.252	0.331452	0.746928	0.433045	0.497723	0.394102	0.402062	0.412701	0.627023	0.504102	0.451513	0.658449	0.557159	0.446373	0.60888	0.596136	0.584782	0.508663	0.308522	0.470326	0.812357	0.490822
1.19272e-11	0.401518	0.422	0.215	4.00014e-07	1	PIM3	0.207	0.0878791	0.303319	0.122049	0.111926	0.108993	0.0912227	0.102309	0.18395	0.11522	0.130084	0.309097	0.34954	0.110053	0.166833	0.174384	0.166884	0.110471	0.109839	0.151291	0.40657	0.0977795
1.41769e-11	0.331141	0.458	0.258	4.75465e-07	1	CRY2	0.2	0.188795	0.324094	0.162845	0.160717	0.144668	0.153945	0.154276	0.185338	0.205396	0.204939	0.247292	0.177752	0.173903	0.239843	0.15921	0.178764	0.221096	0.182122	0.135134	0.263368	0.164798
1.52163e-11	0.602471	0.384	0.194	5.10325e-07	1	ZC3HAV1	0.19	0.121815	0.436684	0.144681	0.162789	0.140456	0.11062	0.134484	0.241098	0.168035	0.142211	0.344152	0.158676	0.159831	0.18846	0.297509	0.101084	0.137836	0.12004	0.166727	0.282013	0.174395
1.55482e-11	0.378867	0.813	0.712	5.21456e-07	1	LRCH3	0.101	0.718763	0.877518	0.653479	0.62604	0.648103	0.721456	0.747674	0.574797	0.745892	0.714925	0.607473	0.716696	0.710506	0.624496	0.607254	0.663944	0.715633	0.694647	0.541395	0.513765	0.561641
1.56702e-11	0.320083	0.72	0.602	5.25547e-07	1	CMIP	0.118	0.484998	0.712559	0.422738	0.529822	0.501505	0.598791	0.525296	0.528807	0.634093	0.454637	0.553449	0.468309	0.670026	0.773273	0.517774	0.48816	0.658989	0.501013	0.566582	0.476469	0.617022
1.78766e-11	0.402311	0.704	0.568	5.99546e-07	1	PIP5K1A	0.136	0.40328	0.715092	0.391733	0.482126	0.450717	0.425658	0.468316	0.526233	0.52305	0.471027	0.482538	0.545325	0.518679	0.49359	0.455708	0.499318	0.452167	0.421574	0.395563	0.604375	0.540346
2.16601e-11	0.289003	0.544	0.372	7.26438e-07	1	NOLC1	0.172	0.201043	0.382654	0.250246	0.375557	0.239575	0.214894	0.268755	0.348023	0.26641	0.215984	0.353219	0.222858	0.207057	0.198123	0.24028	0.285841	0.226127	0.174895	0.167484	0.335552	0.331668
2.16881e-11	0.4924	0.52	0.331	7.27374e-07	1	LPCAT3	0.189	0.234496	0.468146	0.241198	0.219896	0.204968	0.195335	0.187803	0.270692	0.22255	0.236267	0.308223	0.286833	0.216795	0.244214	0.212493	0.214037	0.213982	0.182634	0.219198	0.290477	0.253522
2.22999e-11	0.482921	0.68	0.475	7.47895e-07	1	TP53BP2	0.205	0.349506	0.614144	0.329135	0.386311	0.313288	0.324198	0.398355	0.428668	0.42544	0.392713	0.476546	0.507096	0.400632	0.418475	0.441743	0.468858	0.356053	0.304532	0.337271	0.480003	0.400943
2.75407e-11	0.406907	0.758	0.605	9.23661e-07	1	MTMR3	0.153	0.562338	0.787147	0.464267	0.468649	0.555688	0.575126	0.597127	0.541763	0.553658	0.61321	0.480471	0.574944	0.525505	0.532469	0.537008	0.595102	0.588834	0.448891	0.42763	0.447947	0.481048
2.89292e-11	0.37255	0.592	0.372	9.70229e-07	1	ZBTB11	0.22	0.225396	0.508869	0.247512	0.271011	0.246606	0.24538	0.283902	0.350592	0.335676	0.272265	0.296276	0.362466	0.262924	0.297303	0.303176	0.411035	0.355174	0.199982	0.27795	0.304046	0.322704
3.24542e-11	0.335027	0.575	0.422	1.08845e-06	1	YY1AP1	0.153	0.312719	0.450355	0.285806	0.27575	0.250648	0.285278	0.321303	0.288714	0.330472	0.311064	0.289951	0.363094	0.277241	0.325643	0.288285	0.289256	0.308803	0.283053	0.207935	0.26368	0.266741
3.86892e-11	0.249074	0.292	0.084	1.29756e-06	1	AC106037.2	0.208	0.0382221	0.194188	0.0431102	0.0662215	0.0407222	0.0408717	0.0320717	0.081424	0.0546849	0.0495223	0.0635347	0.038001	0.0253723	0.047784	0.0616398	0.041046	0.0323318	0.038671	0.113137	0.0426247	0.0370577
4.46199e-11	0.423923	0.681	0.484	1.49646e-06	1	NFIL3	0.197	0.503683	0.631355	0.410523	0.355518	0.405525	0.229769	0.380723	0.370741	0.296555	0.444705	0.444909	0.373349	0.24088	0.38924	0.385253	0.358976	0.190918	0.358607	0.447618	0.336604	0.232106
4.83954e-11	0.589157	0.759	0.578	1.62308e-06	1	ID1	0.181	0.541296	0.91335	0.681615	0.575815	0.498975	0.293543	0.457099	0.877454	0.59791	0.67473	1.04768	0.728225	0.473636	0.665548	1.23865	0.522474	0.259397	0.463281	1.09081	2.0359	0.573462
5.1727e-11	0.354176	0.484	0.282	1.73482e-06	1	LONRF1	0.202	0.183632	0.385314	0.152117	0.166321	0.17532	0.141655	0.211001	0.20299	0.269892	0.162776	0.230228	0.23812	0.206039	0.29068	0.205217	0.207227	0.186112	0.176455	0.201139	0.313542	0.186165
5.4175e-11	0.333958	0.343	0.146	1.81692e-06	1	MAP3K14	0.197	0.0714896	0.243442	0.0642697	0.0864953	0.0958844	0.0725714	0.0824727	0.11443	0.0990119	0.08881	0.0838768	0.0918816	0.0978515	0.145602	0.0862811	0.0811045	0.128272	0.0567327	0.0977083	0.118394	0.101168
6.03772e-11	0.33501	0.545	0.367	2.02493e-06	1	FARP2	0.178	0.245265	0.445355	0.218621	0.288933	0.275974	0.303811	0.228181	0.349583	0.281092	0.211233	0.256523	0.408294	0.252556	0.255439	0.401358	0.30474	0.335851	0.219623	0.216942	0.200399	0.296461
6.30505e-11	0.451151	0.488	0.318	2.11459e-06	1	HIF1A-AS2	0.17	0.203028	0.459473	0.223046	0.222504	0.183383	0.178761	0.274594	0.230434	0.293316	0.218752	0.204225	0.251655	0.222477	0.26286	0.247478	0.25333	0.191774	0.228711	0.310049	0.152224	0.210043
6.39221e-11	0.225234	0.277	0.094	2.14382e-06	1	DUSP8	0.183	0.0108166	0.173053	0.0341461	0.0384886	0.0260217	0.0382328	0.0375452	0.0651932	0.0721695	0.0324765	0.0700494	0.0627507	0.09926	0.33282	0.128114	0.0446481	0.035235	0.0173199	0.0875275	0.141149	0.0532614
9.08062e-11	0.349909	0.702	0.458	3.04546e-06	1	CKS2	0.244	0.231339	0.708411	0.320964	0.487721	0.249969	0.276864	0.326672	1.19655	0.435295	0.270457	0.452894	2.02581	0.310645	0.305178	0.355353	1.18194	0.305892	0.216653	0.525629	0.569891	0.743131
9.23932e-11	0.661	0.638	0.441	3.09868e-06	1	THBS1	0.197	0.326834	0.708484	0.30019	0.362068	0.323051	0.24129	0.39063	0.529408	0.394263	0.497035	0.705526	0.401936	0.36057	0.491477	0.439854	0.242189	0.201282	0.298025	0.377716	0.151462	0.409426
9.42224e-11	0.518446	0.824	0.721	3.16003e-06	1	USP9X	0.103	0.778032	1.03269	0.648779	0.717931	0.66317	0.722958	0.853443	0.663039	0.80376	0.71965	0.746582	0.814424	0.787455	0.811341	0.800781	0.736423	0.721684	0.677396	0.577844	0.801965	0.694797
9.44998e-11	0.309778	0.283	0.174	3.16933e-06	1	2003-03-01	0.109	0.0704412	0.255053	0.111195	0.130433	0.124229	0.110327	0.0851396	0.239258	0.134007	0.161777	0.401097	0.239444	0.118321	0.117254	0.17221	0.119544	0.113469	0.0867287	0.191026	0.256332	0.158655
1.13267e-10	0.539251	0.509	0.345	3.79874e-06	1	RAB27A	0.164	0.280742	0.541493	0.261295	0.285827	0.301204	0.215951	0.215697	0.309265	0.177249	0.342443	0.332193	0.180673	0.187655	0.189987	0.115644	0.150437	0.196505	0.229865	0.257188	0.186217	0.240651
1.14944e-10	0.37186	0.471	0.311	3.85499e-06	1	NFYA	0.16	0.213594	0.426141	0.227413	0.246733	0.174004	0.210943	0.242955	0.279075	0.270153	0.249399	0.234153	0.241728	0.211271	0.142943	0.207326	0.228972	0.201429	0.203869	0.144146	0.212324	0.257278
1.20162e-10	0.453146	0.494	0.283	4.03e-06	1	NPC1	0.211	0.194264	0.424682	0.155762	0.230272	0.163757	0.146418	0.197615	0.233063	0.233202	0.229503	0.290999	0.207998	0.213008	0.301012	0.214294	0.164142	0.174711	0.186391	0.181233	0.35144	0.202827
1.33819e-10	0.395139	0.593	0.428	4.48802e-06	1	B4GALT1	0.165	0.311799	0.502503	0.234407	0.333995	0.326109	0.345459	0.26499	0.368766	0.278806	0.378938	0.509845	0.366654	0.249487	0.248327	0.196527	0.266623	0.365909	0.320215	0.278476	0.265494	0.299735
1.48923e-10	0.40572	0.81	0.698	4.99458e-06	1	MAP3K13	0.112	0.599652	0.944056	0.677191	0.754172	0.666702	0.654697	0.667423	0.778827	0.714288	0.69622	0.629769	0.750719	0.756395	0.730579	0.640909	0.699205	0.650718	0.572033	0.87682	0.735687	0.702904
1.5478e-10	0.328434	0.609	0.434	5.191e-06	1	CRK	0.175	0.250618	0.478608	0.26434	0.277349	0.241948	0.288604	0.278022	0.359695	0.31158	0.235878	0.328314	0.341909	0.352552	0.374221	0.358014	0.438559	0.255906	0.231775	0.296267	0.316495	0.356392
1.82979e-10	0.28981	0.304	0.163	6.13677e-06	1	TNFAIP2	0.141	0.137604	0.224919	0.122217	0.109108	0.126234	0.0925437	0.122772	0.0738711	0.0694194	0.111872	0.15615	0.0528755	0.0256931	0.0156273	0.058249	0.0322444	0.0663524	0.179317	0.0206624	0.0412423	0.0529341
2.0361e-10	0.221445	0.774	0.669	6.82866e-06	1	CTNND1	0.105	0.601679	0.679708	0.502103	0.555443	0.494852	0.488533	0.650149	0.536937	0.556901	0.644237	0.479695	0.65712	0.575734	0.5368	0.475583	0.536888	0.406206	0.618713	0.48237	0.485805	0.527602
3.22448e-10	0.589702	0.713	0.504	1.08142e-05	1	RRAS2	0.209	0.387552	0.75448	0.36818	0.409671	0.437865	0.412203	0.418247	0.50086	0.447008	0.451368	0.514492	0.427509	0.35799	0.358555	0.673099	0.396138	0.448822	0.35058	0.427628	0.872513	0.399294
3.27013e-10	0.371946	0.621	0.409	1.09674e-05	1	NDEL1	0.212	0.274512	0.524803	0.260202	0.255851	0.257115	0.306104	0.29505	0.336094	0.314206	0.334957	0.348138	0.379711	0.283203	0.404518	0.327624	0.302129	0.35764	0.297799	0.245861	0.359268	0.2993
3.48589e-10	0.461449	0.675	0.466	1.1691e-05	1	PNPLA8	0.209	0.341383	0.635598	0.356789	0.317368	0.361026	0.358708	0.306987	0.411738	0.307592	0.384651	0.462971	0.413165	0.326646	0.466046	0.363971	0.298281	0.399465	0.276415	0.386146	0.419057	0.318791
3.50273e-10	0.289528	0.786	0.645	1.17474e-05	1	RBBP6	0.141	0.512375	0.697874	0.519583	0.509029	0.51749	0.52493	0.502177	0.685813	0.59774	0.57336	0.598698	0.667305	0.552283	0.593322	0.58723	0.795327	0.586462	0.517207	0.544485	0.8721	0.595419
3.66745e-10	0.491158	0.762	0.604	1.22999e-05	1	ZFC3H1	0.158	0.521112	0.852423	0.490183	0.488632	0.518039	0.522977	0.545903	0.539723	0.610081	0.596561	0.589892	0.705515	0.537257	0.522414	0.60165	0.695269	0.567281	0.479442	0.465911	0.593775	0.510935
3.96519e-10	0.356986	0.713	0.59	1.32984e-05	1	CDC42EP4	0.123	0.521683	0.641672	0.516184	0.43949	0.46593	0.416111	0.476057	0.498272	0.449852	0.478359	0.432907	0.561202	0.329066	0.476492	0.325775	0.51259	0.407035	0.463789	0.721111	0.296153	0.365465
4.10309e-10	0.552684	0.385	0.189	1.37609e-05	1	KLF2	0.196	0.0805633	0.35614	0.116776	0.119554	0.119306	0.160956	0.0906628	0.173267	0.164611	0.112362	0.296066	0.133497	0.135329	0.41644	0.311201	0.121018	0.270052	0.0992103	0.510391	0.328549	0.113669
4.16738e-10	0.380702	0.749	0.597	1.39766e-05	1	SELENOK	0.152	0.420275	0.671272	0.409027	0.505212	0.421888	0.366838	0.391909	0.663048	0.408245	0.432855	0.564245	0.680378	0.435754	0.636829	0.573452	0.573226	0.428463	0.392955	0.622604	0.724063	0.562662
4.34948e-10	0.215514	0.264	0.097	1.45873e-05	1	ARID5A	0.167	0.0479232	0.174815	0.0400325	0.0451223	0.0363538	0.0316858	0.0250258	0.0682005	0.0358631	0.0444927	0.091558	0.0504986	0.0545892	0.120276	0.273153	0.0279785	0.0626866	0.0575036	0.0948849	0.0574359	0.0499692
4.54183e-10	0.443652	0.879	0.759	1.52324e-05	1	YWHAZ	0.12	0.706842	1.01432	0.735182	0.716446	0.725921	0.690358	0.729496	0.858012	0.861292	0.711873	0.945644	0.949982	0.824978	0.906503	0.953663	1.00864	0.829159	0.554533	0.761019	1.16173	0.875488
5.19164e-10	0.625378	0.612	0.505	1.74117e-05	1	LINC00632	0.107	0.598462	0.818351	0.610885	0.524403	0.418815	0.596119	0.518443	0.52291	0.58856	0.276512	0.131647	0.557195	0.542139	0.478945	0.570367	0.373026	0.345144	0.502988	0.496472	0.0355561	0.439729
5.52426e-10	0.331563	0.351	0.122	1.85273e-05	1	DUSP5	0.229	0.0302452	0.240192	0.055101	0.0744868	0.0421121	0.0603926	0.0563088	0.0939175	0.0876455	0.0548448	0.133231	0.0908838	0.0531392	0.0862511	0.153826	0.0789679	0.0458068	0.03888	0.0601239	0.121487	0.0846578
6.14146e-10	0.409465	0.678	0.466	2.05972e-05	1	DAPK3	0.212	0.269263	0.652266	0.322203	0.336339	0.288238	0.302028	0.348243	0.524845	0.477239	0.417628	0.515793	0.559022	0.527902	0.680794	0.479806	0.429591	0.219519	0.270617	0.26878	0.790997	0.505585
6.54491e-10	0.261599	0.504	0.343	2.19503e-05	1	USP42	0.161	0.230591	0.419354	0.214834	0.192155	0.212326	0.256796	0.21401	0.295863	0.293538	0.237062	0.253758	0.303359	0.239767	0.226786	0.224125	0.332412	0.243181	0.211202	0.244623	0.239766	0.294147
6.55546e-10	0.492885	0.852	0.739	2.19857e-05	1	SPAG9	0.113	0.783326	1.02528	0.719586	0.723226	0.718795	0.720473	0.791999	0.824653	0.764643	0.827761	0.832941	0.959407	0.674255	0.746932	0.698636	0.721769	0.795733	0.665278	0.746494	0.968732	0.677384
6.69638e-10	0.567186	0.883	0.775	2.24583e-05	1	TAOK3	0.108	1.07659	1.21564	0.865998	0.876644	0.939882	0.860527	0.947607	0.860478	0.850304	1.02234	0.748354	0.87367	0.551847	0.63377	1.27452	0.807319	0.655815	0.882917	0.523551	0.336684	0.558481
7.0008e-10	0.464394	0.829	0.712	2.34793e-05	1	TJP1	0.117	0.757756	1.00266	0.67989	0.694658	0.565117	0.650443	0.767853	0.728503	0.816972	0.781131	0.751004	0.811254	0.848058	0.823841	1.60857	0.746481	0.563774	0.714575	0.412436	0.960538	0.820002
7.44004e-10	0.382615	0.444	0.231	2.49524e-05	1	ITGA5	0.213	0.115159	0.337248	0.135497	0.153448	0.125415	0.133829	0.136895	0.224007	0.231763	0.13267	0.226878	0.228262	0.207039	0.25285	0.188356	0.183791	0.0983956	0.116348	0.106094	0.0979033	0.224915
7.4949e-10	0.400753	0.606	0.414	2.51364e-05	1	IP6K1	0.192	0.258067	0.513602	0.310787	0.283718	0.275011	0.337089	0.285605	0.331284	0.363868	0.251199	0.223013	0.353021	0.338304	0.298222	0.296654	0.432738	0.234768	0.269702	0.289478	0.275068	0.301532
7.66326e-10	0.295524	0.415	0.203	2.57011e-05	1	PER1	0.212	0.12562	0.272844	0.108718	0.101052	0.126696	0.125277	0.106787	0.145218	0.141621	0.132398	0.146926	0.13796	0.092825	0.234821	0.1745	0.0774079	0.136536	0.131207	0.144348	0.157873	0.0831116
8.16948e-10	0.451024	0.746	0.624	2.73988e-05	1	CECR2	0.122	0.692532	0.85822	0.60074	0.635767	0.518845	0.618876	0.719239	0.592785	0.77137	0.591319	0.474816	0.644578	0.732224	0.650007	0.542551	0.528847	0.526551	0.692231	0.463047	0.220697	0.707312
8.30724e-10	0.293565	0.571	0.389	2.78608e-05	1	HECA	0.182	0.286319	0.457019	0.27475	0.24179	0.314963	0.311689	0.294895	0.390431	0.325189	0.288532	0.429381	0.436049	0.307676	0.313991	0.371686	0.310215	0.337208	0.23031	0.389918	0.510571	0.321732
1.17201e-09	0.632852	0.655	0.407	3.93069e-05	1	CEMIP2	0.248	0.281661	0.745003	0.297383	0.396029	0.301306	0.391749	0.307171	0.478819	0.416112	0.358176	0.535697	0.452566	0.378997	0.386968	0.424241	0.38286	0.328806	0.299159	0.484707	0.653035	0.421721
1.41865e-09	0.463929	0.797	0.652	4.75785e-05	1	YES1	0.145	0.599609	0.90483	0.566834	0.573039	0.582042	0.584393	0.674435	0.582864	0.710915	0.601855	0.681403	0.717358	0.656315	0.59274	0.59207	0.784155	0.525156	0.530679	0.482584	0.745044	0.553442
1.44837e-09	0.421988	0.523	0.329	4.85755e-05	1	RIPK2	0.194	0.219608	0.476681	0.247478	0.283277	0.238221	0.212807	0.264205	0.320694	0.304224	0.215054	0.264109	0.362332	0.245488	0.23743	0.303879	0.299185	0.241171	0.176905	0.209999	0.52852	0.300098
1.45002e-09	0.185419	0.272	0.126	4.86307e-05	1	AL445248.1	0.146	0.0594869	0.193973	0.0927703	0.0616139	0.0497854	0.0646808	0.0749419	0.0806549	0.0714488	0.0665061	0.110575	0.095059	0.075905	0.0895247	0.0978418	0.0756135	0.0634741	0.0555187	0.141426	0.0973405	0.0753516
1.48103e-09	0.514456	0.459	0.223	4.96707e-05	1	MAP3K8	0.236	0.134043	0.418699	0.160709	0.166142	0.140222	0.12178	0.100242	0.196121	0.167201	0.18533	0.362496	0.221127	0.178864	0.176755	0.234644	0.132688	0.165587	0.134545	0.162237	0.602907	0.168978
1.59149e-09	0.286171	0.529	0.337	5.33754e-05	1	PEA15	0.192	0.154068	0.354535	0.153239	0.292638	0.212135	0.184697	0.15163	0.307215	0.21268	0.199169	0.268068	0.288577	0.222428	0.307105	0.273222	0.25677	0.17453	0.135986	0.205713	0.321513	0.268001
1.63768e-09	0.14705	0.382	0.275	5.49244e-05	1	SDK2	0.107	0.206017	0.29413	0.164856	0.198212	0.216432	0.14227	0.203542	0.153015	0.110946	0.266121	0.295624	0.138971	0.0742055	0.119651	0.109023	0.108014	0.269187	0.18069	0.289709	0.144563	0.0929762
1.73389e-09	0.308121	0.714	0.571	5.81513e-05	1	HAT1	0.143	0.372581	0.653163	0.411351	0.641716	0.370692	0.408042	0.413079	0.795578	0.457791	0.392354	0.429242	0.48347	0.366096	0.48423	0.497563	0.41309	0.358362	0.384603	0.446933	0.386764	0.68265
1.94399e-09	0.438126	0.705	0.556	6.51976e-05	1	AASS	0.149	0.475727	0.725141	0.43417	0.394219	0.49628	0.429789	0.471727	0.478124	0.431212	0.432735	0.462099	0.529053	0.407782	0.354208	0.408827	0.49027	0.432644	0.464653	0.516442	0.37765	0.35807
2.04842e-09	0.1785	0.592	0.398	6.86999e-05	1	UBE2S	0.194	0.177367	0.457705	0.244219	0.329233	0.215138	0.168235	0.18343	0.927847	0.273277	0.232908	0.398264	1.54021	0.266934	0.364683	0.367252	1.03117	0.220963	0.168277	0.369825	0.595138	0.581583
2.36245e-09	0.283353	0.571	0.426	7.9232e-05	1	ELMSAN1	0.145	0.278837	0.481366	0.291682	0.231314	0.267054	0.287799	0.311215	0.33164	0.267116	0.27784	0.345088	0.385209	0.369825	0.364326	0.288824	0.331615	0.311835	0.263456	0.303847	0.305724	0.271257
2.74516e-09	0.296608	0.252	0.131	9.20672e-05	1	ANKRD33B	0.121	0.0495936	0.202424	0.0989608	0.112654	0.0748956	0.0837506	0.1156	0.16266	0.153358	0.060595	0.0787274	0.118491	0.100573	0.106405	0.101934	0.109665	0.128544	0.0711105	0.0472554	0.325518	0.131283
3.81257e-09	0.416275	0.852	0.734	0.000127866	1	SLC38A2	0.118	0.731542	0.991021	0.713275	0.73998	0.75693	0.727721	0.678704	0.866574	0.804581	0.963853	1.10999	0.845472	0.677503	0.712811	1.01884	0.820667	0.642069	0.711298	0.877742	1.00734	0.72933
4.47438e-09	0.264275	0.423	0.254	0.000150062	1	HSPE1-MOB4	0.169	0.158848	0.320737	0.230765	0.175227	0.167254	0.237604	0.161648	0.168445	0.188332	0.180025	0.191383	0.218771	0.163683	0.214127	0.160825	0.189527	0.229654	0.114373	0.148591	0.151515	0.113018
4.53092e-09	0.350743	0.603	0.485	0.000151958	1	SLC4A7	0.118	0.329831	0.609549	0.305697	0.505821	0.317364	0.306667	0.424764	0.596697	0.510524	0.298346	0.351091	0.446044	0.513515	0.55257	0.481713	0.540345	0.371781	0.260185	0.566391	0.583823	0.739433
4.57483e-09	0.530684	0.815	0.662	0.000153431	1	CEBPB	0.153	0.920587	0.929302	0.849834	0.595767	0.754001	0.472526	0.731328	0.573442	0.461697	0.765039	0.619408	0.619456	0.20397	0.344936	0.366217	0.664934	0.262318	0.839349	0.283111	0.536854	0.204716
4.64141e-09	0.493999	0.436	0.273	0.000155664	1	HOMER1	0.163	0.159821	0.436723	0.163073	0.23089	0.215556	0.211103	0.180419	0.297852	0.210836	0.191924	0.415977	0.215613	0.196616	0.395613	0.325749	0.28895	0.27596	0.128393	0.53325	0.637905	0.287468
5.52016e-09	0.321125	0.695	0.556	0.000185135	1	PPM1B	0.139	0.497767	0.661661	0.409122	0.396406	0.494828	0.474917	0.419609	0.566106	0.443645	0.439083	0.362916	0.82228	0.464288	0.579843	0.461205	0.576206	0.451346	0.402369	0.409087	0.504196	0.442008
5.63405e-09	0.327759	0.497	0.273	0.000188955	1	MKNK2	0.224	0.142347	0.334013	0.182898	0.140127	0.125105	0.174423	0.160538	0.197795	0.219963	0.113337	0.230614	0.150276	0.203565	0.25064	0.213365	0.208622	0.183913	0.119946	0.244594	0.247911	0.165891
6.36236e-09	0.247997	0.466	0.297	0.000213381	1	DONSON	0.169	0.147891	0.366814	0.169544	0.275612	0.167346	0.158098	0.118111	0.42463	0.176157	0.166495	0.219378	0.251261	0.126304	0.238825	0.15918	0.20133	0.227514	0.127852	0.255209	0.147698	0.338384
6.58216e-09	0.260847	0.543	0.367	0.000220752	1	CCDC117	0.176	0.2008	0.353561	0.205822	0.256942	0.235586	0.224607	0.193955	0.325118	0.213026	0.199387	0.232705	0.295347	0.216621	0.350625	0.243943	0.308616	0.246725	0.168545	0.297435	0.187867	0.28367
6.67824e-09	0.332945	0.457	0.3	0.000223975	1	AL035413.1	0.157	0.180161	0.345271	0.196197	0.192323	0.222359	0.21272	0.161344	0.254418	0.232097	0.198248	0.305677	0.295077	0.212699	0.254537	0.195629	0.259212	0.301595	0.172995	0.250454	0.326411	0.235187
7.16191e-09	0.24005	0.301	0.113	0.000240196	1	NFKB2	0.188	0.0483208	0.182238	0.0491506	0.0566627	0.0600728	0.053699	0.0461124	0.0757611	0.0854473	0.0682668	0.0972483	0.0601778	0.070223	0.0801306	0.0847239	0.0534638	0.0727937	0.0584636	0.0472196	0.0837813	0.0549615
8.4377e-09	0.640942	0.555	0.33	0.000282984	1	IER5	0.225	0.159676	0.577066	0.304956	0.261846	0.251167	0.257408	0.206275	0.475279	0.317394	0.27365	0.474965	0.596391	0.282393	0.485971	0.408113	0.368592	0.358197	0.195503	0.565005	0.390082	0.358271
8.68248e-09	0.215399	0.408	0.239	0.000291193	1	BRPF3	0.169	0.115708	0.277436	0.129266	0.190776	0.107309	0.142033	0.118014	0.193729	0.157572	0.111159	0.139217	0.181234	0.155325	0.199524	0.135056	0.135379	0.12516	0.109208	0.144718	0.208559	0.198253
8.78623e-09	0.275313	0.404	0.243	0.000294673	1	KDM7A	0.161	0.180885	0.344206	0.169261	0.0792018	0.172657	0.184747	0.192372	0.0751049	0.21148	0.159117	0.17537	0.141579	0.272678	0.287232	0.181728	0.23209	0.18623	0.136129	0.225878	0.139443	0.116551
8.84705e-09	0.411223	0.718	0.541	0.000296712	1	WDR26	0.177	0.42978	0.699981	0.435867	0.394113	0.400635	0.443723	0.450333	0.401625	0.479344	0.458405	0.42839	0.42044	0.473833	0.523884	0.5297	0.47826	0.413391	0.388233	0.428409	0.467139	0.355138
8.85062e-09	0.215286	0.817	0.659	0.000296832	1	GLIS3	0.158	1.46724	1.21122	0.934639	1.1281	1.00869	0.372515	1.22258	0.966253	0.57249	2.03166	1.08082	0.958964	0.306403	0.552752	0.211613	0.72435	0.194594	1.20015	0.624405	0.120388	0.356485
9.46252e-09	0.238362	0.514	0.338	0.000317354	1	HDAC5	0.176	0.179609	0.367388	0.197458	0.161597	0.170988	0.242109	0.233194	0.215049	0.226993	0.165355	0.183339	0.199219	0.240115	0.345191	0.378565	0.161322	0.232001	0.188772	0.216933	0.211446	0.179476
9.78428e-09	0.17288	0.285	0.171	0.000328145	1	AC104365.1	0.114	0.108983	0.181916	0.0809325	0.107979	0.107771	0.10281	0.0850137	0.134074	0.113564	0.0886453	0.103474	0.127303	0.0889682	0.0955355	0.139209	0.101858	0.109968	0.121638	0.176061	0.138577	0.118321
1.01789e-08	0.527944	0.571	0.355	0.000341379	1	INSIG1	0.216	0.237765	0.584574	0.287683	0.337063	0.178365	0.254396	0.291537	0.370886	0.351351	0.325777	0.387631	0.387269	0.369919	0.370476	0.2707	0.229104	0.236003	0.231702	0.220768	0.590508	0.417204
1.26765e-08	0.785576	0.508	0.362	0.000425143	1	CRYAB	0.146	0.290934	0.654512	0.355738	0.262959	0.291816	0.267959	0.186164	0.287714	0.325873	0.292146	0.344261	0.22744	0.410348	1.22823	0.467958	0.246663	0.191646	0.22076	0.309794	0.671025	0.189615
1.27916e-08	0.421492	0.393	0.214	0.000429006	1	PARD6G-AS1	0.179	0.164906	0.390879	0.142846	0.158664	0.141232	0.156523	0.147923	0.180114	0.176687	0.140852	0.124632	0.266907	0.126648	0.212526	0.208323	0.179877	0.168864	0.128037	0.309736	0.193597	0.141292
1.4573e-08	0.250771	0.585	0.441	0.000488748	1	ZCCHC8	0.144	0.277243	0.467001	0.308977	0.327105	0.302814	0.296369	0.33061	0.470427	0.34993	0.331643	0.315327	0.615725	0.306824	0.33114	0.278907	0.358668	0.327312	0.258932	0.250692	0.378355	0.377032
1.56562e-08	0.172362	0.283	0.134	0.000525077	1	DUSP3	0.149	0.052785	0.159771	0.0656611	0.0657389	0.0575548	0.0759199	0.0675736	0.0892728	0.0826799	0.0675423	0.0796788	0.0814793	0.0750291	0.163409	0.114308	0.0999115	0.0496533	0.0451175	0.0823898	0.168472	0.0722759
1.69968e-08	0.267095	0.641	0.505	0.00057004	1	WDR20	0.136	0.399824	0.551496	0.368875	0.353159	0.389743	0.422785	0.443919	0.352177	0.426761	0.387954	0.345581	0.411346	0.377039	0.365816	0.321287	0.417407	0.425612	0.413924	0.389657	0.294228	0.35147
1.75482e-08	0.438469	0.662	0.536	0.000588532	1	SPIRE1	0.126	0.463549	0.697573	0.383446	0.456739	0.462582	0.477382	0.421823	0.519512	0.511298	0.416101	0.434853	0.542415	0.559196	0.489689	0.58349	0.577935	0.503324	0.389617	0.494432	0.554645	0.563791
1.85484e-08	0.159605	0.301	0.167	0.000622075	1	AC008892.1	0.134	0.0989795	0.199921	0.0835237	0.0811168	0.119076	0.0903398	0.0747625	0.124069	0.0843367	0.127737	0.180144	0.111296	0.0670469	0.0676987	0.120048	0.0957244	0.0729902	0.106395	0.149425	0.111338	0.0711009
1.92657e-08	0.340565	0.435	0.253	0.000646133	1	FBXL14	0.182	0.148252	0.336414	0.174882	0.161831	0.159895	0.211225	0.122669	0.236912	0.18047	0.14984	0.146045	0.246435	0.182258	0.321069	0.189957	0.185448	0.241237	0.1056	0.363686	0.153555	0.192272
1.93289e-08	0.303514	0.627	0.503	0.000648252	1	MPP5	0.124	0.441261	0.558744	0.352837	0.407374	0.450706	0.377139	0.362508	0.516902	0.337311	0.42872	0.434878	0.457762	0.409834	0.457553	0.380226	0.394747	0.413371	0.353163	0.404486	0.717045	0.418513
2.19219e-08	0.468844	0.848	0.715	0.000735215	1	RLF	0.133	0.662596	0.980672	0.641062	0.709621	0.642565	0.690895	0.84708	0.791161	0.876459	0.748177	0.757914	0.813005	0.750425	0.804943	0.727236	0.784873	0.705632	0.691252	0.636246	0.810859	0.712956
2.23263e-08	0.453147	0.546	0.388	0.000748781	1	RAB31	0.158	0.318694	0.53253	0.241474	0.263329	0.301156	0.194246	0.257932	0.322003	0.329806	0.326626	0.34744	0.353609	0.381879	0.400018	0.642318	0.328558	0.148772	0.234782	0.31798	0.244766	0.298869
2.27989e-08	0.309065	0.829	0.724	0.00076463	1	APLP2	0.105	0.633261	0.871475	0.597893	0.672165	0.624926	0.546	0.620462	0.81259	0.736115	0.71698	0.787858	0.935901	0.745606	0.859945	0.751369	0.876313	0.6072	0.661982	0.569802	1.12216	0.756276
2.34884e-08	0.407435	0.457	0.268	0.000787755	1	HES4	0.189	0.131761	0.404762	0.108546	0.200814	0.178087	0.130442	0.0948176	0.319951	0.146476	0.184027	0.35598	0.17386	0.173626	0.303489	1.30226	0.149155	0.0962035	0.119379	0.158769	0.437833	0.289515
2.41062e-08	0.194256	0.481	0.333	0.000808473	1	MAML1	0.148	0.177425	0.336675	0.206617	0.197758	0.179213	0.189734	0.217	0.249926	0.257127	0.179124	0.23075	0.301541	0.219281	0.249939	0.210519	0.348599	0.222353	0.183321	0.224096	0.222657	0.256158
2.44666e-08	0.576686	0.59	0.426	0.000820561	1	C11orf96	0.164	0.313892	0.577899	0.406226	0.331386	0.26845	0.272968	0.315744	0.35069	0.309072	0.375004	0.440059	0.28655	0.298001	0.742732	0.988228	0.18459	0.254875	0.323726	0.230584	0.0130708	0.246239
2.59444e-08	0.223271	0.343	0.168	0.000870123	1	AC005480.1	0.175	0.110757	0.207873	0.124898	0.0906163	0.114604	0.111566	0.1011	0.117568	0.0918352	0.107814	0.128578	0.113574	0.0759216	0.135392	0.105572	0.118315	0.124123	0.0790697	0.151598	0.0767698	0.0929078
2.72019e-08	0.216544	0.341	0.199	0.000912296	1	AP002336.2	0.142	0.114817	0.23069	0.115436	0.12052	0.132708	0.105475	0.113434	0.140887	0.140748	0.118163	0.163337	0.147467	0.108327	0.20724	0.146265	0.152355	0.100503	0.116515	0.130893	0.201316	0.142488
2.86749e-08	0.279349	0.539	0.347	0.0009617	1	SPTY2D1	0.192	0.197472	0.396551	0.207817	0.250508	0.224193	0.234909	0.214788	0.282557	0.254429	0.231784	0.282482	0.304719	0.229892	0.227472	0.209805	0.268888	0.293393	0.183978	0.192523	0.311964	0.245853
2.91496e-08	0.275837	0.384	0.204	0.000977618	1	PER2	0.18	0.0999543	0.241655	0.128789	0.134293	0.0970544	0.156191	0.114425	0.176099	0.166337	0.144053	0.135719	0.160112	0.13	0.145231	0.152663	0.118225	0.149216	0.0906334	0.153307	0.2088	0.126717
2.94829e-08	0.185565	0.415	0.289	0.000988797	1	C1orf198	0.126	0.162667	0.305048	0.151128	0.16731	0.169928	0.137102	0.139271	0.242189	0.141713	0.251553	0.362671	0.235905	0.135695	0.206958	0.384435	0.197514	0.220183	0.140674	0.212029	0.414126	0.167159
3.03911e-08	0.24982	0.367	0.215	0.00101926	1	SPINDOC	0.152	0.0720757	0.246684	0.107008	0.142176	0.0819106	0.103311	0.100416	0.203025	0.145124	0.0869485	0.153011	0.173145	0.152274	0.218676	0.178111	0.197377	0.100324	0.0883833	0.162932	0.156402	0.202571
3.3795e-08	0.387033	0.495	0.316	0.00113342	1	ARL4D	0.179	0.198274	0.439372	0.243113	0.260996	0.207946	0.197636	0.20668	0.324528	0.23827	0.207636	0.293841	0.439095	0.241575	0.382128	0.235652	0.239687	0.204556	0.166005	0.351744	0.329724	0.308713
3.59494e-08	0.225265	0.384	0.235	0.00120567	1	PRKD2	0.149	0.111312	0.282274	0.12178	0.142309	0.130067	0.155782	0.140424	0.221924	0.206078	0.128931	0.154641	0.254634	0.129057	0.165927	0.139307	0.202247	0.155374	0.0889247	0.195374	0.185617	0.159864
3.71899e-08	0.332621	0.567	0.388	0.00124728	1	MIDN	0.179	0.238033	0.458118	0.222276	0.201713	0.251694	0.241055	0.247867	0.338968	0.323751	0.249298	0.362914	0.360278	0.35191	0.351388	0.330442	0.332043	0.211877	0.216931	0.413144	0.465211	0.331194
3.94822e-08	0.321774	0.777	0.671	0.00132415	1	UBA6	0.106	0.600453	0.82466	0.521452	0.63494	0.595149	0.586077	0.610252	0.683466	0.620648	0.621017	0.655973	0.670622	0.625653	0.545535	0.586822	0.623578	0.554001	0.578598	0.525082	0.632964	0.654386
4.0881e-08	0.253567	0.595	0.453	0.00137107	1	SAV1	0.142	0.297877	0.458453	0.313867	0.354313	0.341015	0.312495	0.286645	0.418363	0.290731	0.351357	0.411531	0.434932	0.25181	0.284367	0.354327	0.280649	0.320803	0.313669	0.311808	0.512092	0.284493
4.58448e-08	0.252799	0.838	0.729	0.00153754	1	PCBP1	0.109	0.522627	0.834898	0.632216	0.764033	0.58282	0.577289	0.586252	0.870212	0.725316	0.564979	0.728978	0.869747	0.661434	0.752415	0.761117	0.899301	0.542058	0.481564	0.904355	0.884027	0.827541
5.02604e-08	0.263047	0.463	0.289	0.00168563	1	SERTAD3	0.174	0.163351	0.331591	0.160236	0.120473	0.172905	0.145769	0.164309	0.155054	0.194914	0.167524	0.277696	0.221384	0.184229	0.25047	0.237451	0.198926	0.232603	0.127766	0.281942	0.360359	0.118383
5.18048e-08	0.463107	0.68	0.513	0.00173743	1	CREBRF	0.167	0.552874	0.67923	0.482293	0.339815	0.503168	0.449372	0.479857	0.245557	0.395134	0.508873	0.40403	0.268845	0.35367	0.420217	0.341281	0.339202	0.447831	0.494735	0.282177	0.402636	0.185989
5.66112e-08	0.30711	0.461	0.302	0.00189863	1	NR1D2	0.159	0.18047	0.373612	0.190638	0.17844	0.182698	0.210783	0.230369	0.24383	0.219788	0.211773	0.242236	0.268381	0.17932	0.329999	0.19585	0.235025	0.221557	0.176418	0.23105	0.355593	0.213873
5.79669e-08	0.343223	0.497	0.333	0.0019441	1	B3GALNT2	0.164	0.157434	0.430324	0.214279	0.270813	0.155517	0.26865	0.222984	0.291721	0.327979	0.198288	0.210337	0.330109	0.363605	0.551818	0.329608	0.299708	0.292198	0.197173	0.276415	0.256954	0.373159
6.01209e-08	0.406598	0.639	0.522	0.00201634	1	SIK2	0.117	0.454016	0.659613	0.381504	0.453197	0.441403	0.415329	0.428431	0.501327	0.470185	0.459649	0.495115	0.500131	0.534023	0.582716	0.44506	0.493131	0.391934	0.43116	0.628015	0.573039	0.555001
6.02951e-08	0.579855	0.823	0.677	0.00202218	1	RAPGEF2	0.146	0.754201	1.15968	0.635815	0.69944	0.813045	0.806435	0.759728	0.895075	0.838509	0.783912	0.792905	0.917046	0.814668	0.799832	1.09118	0.773077	0.856821	0.71976	1.12312	1.05143	0.789863
6.10506e-08	0.407406	0.708	0.603	0.00204752	1	NUP58	0.105	0.414459	0.702008	0.44275	0.589756	0.433253	0.483878	0.507416	0.714217	0.504269	0.45047	0.455564	0.582579	0.521655	0.518489	0.497742	0.525171	0.606066	0.45979	0.482169	0.4588	0.734899
6.60346e-08	0.495075	0.793	0.65	0.00221467	1	CHIC2	0.143	0.627632	0.84664	0.524798	0.5733	0.568363	0.564353	0.662886	0.652279	0.662775	0.621158	0.544526	0.675447	0.563267	0.431	0.390054	0.57691	0.558105	0.590386	0.510087	0.381686	0.507756
7.19232e-08	0.191943	0.357	0.231	0.00241216	1	NKRF	0.126	0.113413	0.268113	0.113745	0.150675	0.134186	0.138616	0.122198	0.176093	0.184248	0.117126	0.110866	0.193682	0.183603	0.272405	0.1657	0.171725	0.204515	0.108292	0.221233	0.107187	0.173618
7.20229e-08	0.410622	0.854	0.749	0.0024155	1	KIF1B	0.105	0.767379	1.08593	0.714173	0.798337	0.765591	0.811638	0.772564	0.898829	0.902069	0.779545	0.78113	0.897834	0.871685	0.968304	0.835888	0.876215	0.862951	0.738685	0.755778	1.01087	0.892647
7.24297e-08	0.336861	0.774	0.626	0.00242915	1	MAP1LC3B	0.148	0.558704	0.715685	0.53771	0.475168	0.575119	0.524261	0.496282	0.51484	0.526069	0.609525	0.645932	0.50332	0.548294	0.628926	0.568444	0.683978	0.510824	0.393463	0.535981	0.782452	0.503569
8.03115e-08	0.338233	0.71	0.526	0.00269349	1	CCDC59	0.184	0.368072	0.589037	0.444777	0.427466	0.393707	0.397711	0.370466	0.456458	0.451908	0.396078	0.469754	0.492176	0.332226	0.398151	0.423237	0.543293	0.351189	0.288696	0.46921	0.499798	0.390442
8.18538e-08	0.192407	0.621	0.502	0.00274521	1	HNRNPL	0.119	0.310395	0.484727	0.331022	0.368315	0.294414	0.326438	0.365153	0.490827	0.396501	0.326396	0.320197	0.486334	0.363367	0.398561	0.353857	0.382485	0.358892	0.353568	0.289014	0.412136	0.392689
8.28252e-08	0.455317	0.772	0.642	0.00277779	1	GLS	0.13	0.606992	0.920819	0.513437	0.577134	0.610576	0.607595	0.539575	0.655381	0.630655	0.630132	0.779409	0.73782	0.571576	0.676349	0.985642	0.593428	0.842134	0.57058	0.713321	1.36006	0.599534
8.70612e-08	0.394616	0.732	0.627	0.00291986	1	POU2F1	0.105	0.591124	0.824705	0.514066	0.478618	0.595855	0.754545	0.618555	0.53947	0.634143	0.542878	0.499565	0.760394	0.657527	0.651309	0.646178	0.60992	0.730471	0.515173	0.585617	0.478922	0.616088
8.72583e-08	0.308281	0.653	0.481	0.00292647	1	RAB21	0.172	0.338463	0.578028	0.315775	0.343862	0.314659	0.35083	0.376938	0.369988	0.411925	0.330092	0.41276	0.387618	0.419315	0.475987	0.421398	0.372721	0.388405	0.301807	0.324678	0.425326	0.357665
9.00978e-08	0.338692	0.581	0.432	0.0030217	1	SNX25	0.149	0.370039	0.539362	0.323288	0.323952	0.23131	0.28891	0.46513	0.38954	0.47617	0.382453	0.289838	0.482235	0.436751	0.447241	0.401102	0.351995	0.249657	0.342826	0.279334	0.323832	0.473143
9.26659e-08	0.298801	0.451	0.24	0.00310783	1	PPP1R15B	0.211	0.0975886	0.33761	0.116316	0.126142	0.13715	0.123129	0.125104	0.209691	0.139789	0.144232	0.202984	0.165427	0.128387	0.138623	0.173867	0.187911	0.1317	0.10117	0.127796	0.235009	0.181455
9.59548e-08	0.268316	0.646	0.518	0.00321813	1	SKI	0.128	0.38841	0.543661	0.331623	0.301402	0.378327	0.344285	0.372623	0.376272	0.42261	0.431754	0.433083	0.383546	0.3824	0.474298	0.409308	0.314416	0.423041	0.405367	0.327136	0.48332	0.430695
1.08972e-07	0.347304	0.603	0.396	0.00365469	1	CCNK	0.207	0.251886	0.494975	0.290614	0.279246	0.219148	0.278844	0.275347	0.380927	0.33869	0.322393	0.362269	0.361389	0.251687	0.27055	0.239411	0.327461	0.284747	0.195512	0.211422	0.375683	0.303866
1.11458e-07	0.335788	0.295	0.116	0.00373809	1	TNFSF9	0.179	0.0452061	0.200607	0.0938558	0.0865641	0.0463858	0.0491078	0.0514605	0.1314	0.0900751	0.0484047	0.147605	0.0847915	0.0629078	0.121197	0.119075	0.065371	0.0556672	0.0553691	0.174865	0.101688	0.0987536
1.25094e-07	0.333206	0.42	0.284	0.00419539	1	KSR1	0.136	0.216119	0.369659	0.166799	0.174275	0.209429	0.198739	0.237158	0.242348	0.264266	0.196843	0.220212	0.224557	0.197184	0.234558	0.230632	0.206761	0.214168	0.188926	0.129346	0.11117	0.201162
1.4309e-07	0.36363	0.692	0.588	0.00479896	1	EPB41L5	0.104	0.573278	0.709032	0.480435	0.466982	0.546038	0.492083	0.584009	0.45362	0.500869	0.60413	0.460678	0.579622	0.540524	0.461724	0.467688	0.489176	0.532248	0.553641	0.335616	0.655352	0.555833
1.49144e-07	0.152601	0.45	0.335	0.00500198	1	MGRN1	0.115	0.178428	0.296808	0.190945	0.189162	0.203327	0.193463	0.233953	0.194083	0.221325	0.189109	0.22793	0.198184	0.243112	0.271776	0.234203	0.225502	0.197404	0.215025	0.214137	0.223086	0.228048
1.54703e-07	0.364243	0.811	0.695	0.00518842	1	PRDM2	0.116	0.666441	0.8598	0.609605	0.642377	0.697171	0.706546	0.681748	0.717651	0.68767	0.677452	0.709924	0.764632	0.689098	0.571028	0.59627	0.766741	0.742604	0.568273	0.701499	0.535183	0.734904
1.55293e-07	0.353846	0.643	0.477	0.00520822	1	LARP4	0.166	0.401395	0.563927	0.368865	0.368286	0.358956	0.326955	0.372632	0.425921	0.38773	0.401192	0.328128	0.435673	0.341101	0.352147	0.325349	0.428074	0.299456	0.358104	0.278121	0.296351	0.376472
1.5949e-07	0.425272	0.537	0.388	0.00534896	1	RFX2	0.149	0.286092	0.453296	0.283501	0.306365	0.261663	0.255946	0.277566	0.398858	0.29939	0.260898	0.222952	0.419431	0.229064	0.288774	0.242674	0.242423	0.306577	0.272134	0.25827	0.280264	0.335761
1.62392e-07	0.254342	0.42	0.273	0.0054463	1	SEC24A	0.147	0.151132	0.326039	0.138304	0.184502	0.179139	0.155962	0.180768	0.168914	0.16757	0.198504	0.296335	0.162473	0.182195	0.157283	0.164705	0.218864	0.240433	0.177797	0.157164	0.206643	0.167484
1.62958e-07	0.287265	0.615	0.441	0.00546528	1	WEE1	0.174	0.236205	0.515422	0.273484	0.416806	0.278221	0.244793	0.263613	0.686233	0.309818	0.324563	0.350792	0.910003	0.232236	0.323406	0.317444	0.364278	0.238642	0.254864	0.309672	0.353859	0.544599
1.85486e-07	0.339122	0.619	0.425	0.00622084	1	FBXO28	0.194	0.302877	0.488396	0.303715	0.31083	0.294367	0.286591	0.307922	0.315849	0.335038	0.27703	0.247636	0.332082	0.266792	0.336344	0.27341	0.366039	0.286319	0.299704	0.371783	0.19807	0.274144
1.92703e-07	0.396589	0.437	0.297	0.00646286	1	CD83	0.14	0.155037	0.427331	0.216175	0.251068	0.215628	0.216843	0.204555	0.39055	0.303822	0.189403	0.222134	0.305073	0.252331	0.250665	0.166094	0.186159	0.230812	0.199596	0.246163	0.309628	0.353496
2.09007e-07	0.197705	0.603	0.496	0.00700966	1	ZMYM5	0.107	0.331584	0.502286	0.399558	0.352058	0.375022	0.401175	0.377252	0.371638	0.351311	0.361652	0.364329	0.396122	0.372022	0.415499	0.350312	0.389246	0.406086	0.29261	0.383679	0.42158	0.317015
2.22203e-07	0.381105	0.588	0.436	0.00745225	1	ARL13B	0.152	0.263934	0.52873	0.235314	0.413106	0.317886	0.342994	0.26087	0.496536	0.375025	0.264431	0.36655	0.439634	0.301808	0.296261	0.39281	0.345374	0.420206	0.280571	0.318479	0.460733	0.482575
2.25074e-07	0.371523	0.736	0.629	0.00754853	1	FBXW7	0.107	0.599184	0.816569	0.546072	0.676569	0.616827	0.643873	0.617502	0.673333	0.731839	0.663183	0.557907	0.761063	0.707991	0.763285	0.661292	0.671855	0.585533	0.580987	0.539458	0.571947	0.704831
2.53013e-07	0.233406	0.505	0.386	0.00848554	1	CTTNBP2NL	0.119	0.215955	0.400199	0.246822	0.300087	0.266085	0.29132	0.272075	0.334034	0.373253	0.248543	0.313968	0.366607	0.323229	0.345145	0.303362	0.369952	0.307075	0.209067	0.44208	0.419793	0.351921
2.53412e-07	0.231066	0.714	0.576	0.00849892	1	SNCA	0.138	0.628042	0.695683	0.662784	0.631729	0.388378	0.262942	0.737992	0.664506	0.678924	0.523556	0.295359	0.464835	0.409096	0.284716	0.300552	0.605418	0.126407	0.563181	0.209058	0.383573	0.492227
2.57695e-07	0.260585	0.445	0.256	0.00864258	1	COQ10B	0.189	0.123922	0.284372	0.168587	0.143388	0.18055	0.175333	0.108782	0.160889	0.182011	0.150247	0.172304	0.173787	0.201467	0.254475	0.211679	0.190635	0.20617	0.1552	0.212383	0.203256	0.155802
2.82473e-07	0.382564	0.755	0.609	0.00947357	1	LARP4B	0.146	0.493383	0.749655	0.46586	0.57588	0.521427	0.510746	0.588503	0.527369	0.650916	0.537251	0.506886	0.554473	0.575009	0.564827	0.518098	0.581119	0.502151	0.437954	0.455297	0.499389	0.610025
2.83887e-07	0.269437	0.533	0.383	0.00952099	1	CHKA	0.15	0.25699	0.421546	0.239587	0.281553	0.238367	0.211027	0.265401	0.364943	0.290972	0.294822	0.358748	0.359002	0.258479	0.276018	0.223335	0.307577	0.211468	0.214024	0.243919	0.437909	0.264587
2.97723e-07	0.222765	0.405	0.272	0.00998503	1	SLC31A1	0.133	0.126156	0.274466	0.163425	0.207933	0.153243	0.136799	0.16481	0.278103	0.224751	0.173038	0.167393	0.305323	0.18091	0.151502	0.170704	0.233455	0.147921	0.163527	0.21249	0.214394	0.227456
3.07819e-07	0.278657	0.462	0.285	0.0103236	1	C17orf67	0.177	0.119103	0.389035	0.168379	0.203039	0.202248	0.229669	0.138786	0.235976	0.232769	0.150032	0.245327	0.302436	0.21812	0.260263	0.238194	0.282895	0.249933	0.109408	0.523708	0.229732	0.241022
3.31493e-07	0.320459	0.556	0.42	0.0111176	1	CPD	0.136	0.288621	0.412792	0.296344	0.319413	0.293933	0.317838	0.302133	0.458304	0.372502	0.326293	0.428038	0.424468	0.332478	0.327818	0.334484	0.359673	0.370503	0.277487	0.364294	0.323323	0.402181
3.38261e-07	0.433976	0.74	0.558	0.0113446	1	IDI1	0.182	0.433986	0.715211	0.452277	0.563033	0.364206	0.326231	0.493226	0.649098	0.51556	0.504008	0.532825	0.587441	0.488394	0.561771	0.522478	0.518773	0.298908	0.387032	0.37274	0.793855	0.653483
3.41043e-07	0.495096	0.389	0.235	0.0114379	1	ABTB2	0.154	0.123841	0.389686	0.111959	0.186838	0.134511	0.216693	0.165509	0.286521	0.241487	0.119267	0.175946	0.264703	0.478582	0.597814	0.225345	0.199069	0.34127	0.109109	0.399974	0.160436	0.407333
3.52217e-07	0.531203	0.744	0.609	0.0118127	1	MSMO1	0.135	0.668701	0.939041	0.77682	0.764246	0.516734	0.439938	0.782874	0.611587	0.75958	0.692288	0.607799	0.606459	0.639086	0.51931	0.633044	0.466939	0.355713	0.729065	0.388989	0.984753	0.617936
3.52262e-07	0.276879	0.705	0.554	0.0118141	1	SBDS	0.151	0.41458	0.604613	0.429515	0.387293	0.379458	0.362237	0.302058	0.403047	0.343411	0.42253	0.484366	0.355705	0.307243	0.544065	0.591102	0.424537	0.346302	0.305117	0.355827	0.542385	0.33904
3.54964e-07	0.321776	0.748	0.639	0.0119048	1	MAP3K2	0.109	0.540816	0.786459	0.490831	0.529057	0.586375	0.605969	0.58128	0.57942	0.632962	0.568045	0.629926	0.57725	0.670399	0.724215	0.56199	0.566595	0.590547	0.555911	0.502775	0.742889	0.613936
3.64657e-07	0.343257	0.685	0.535	0.0122299	1	UBQLN1	0.15	0.399125	0.612009	0.398381	0.434203	0.393308	0.376968	0.378191	0.475173	0.475971	0.410495	0.477428	0.512998	0.486098	0.468508	0.415484	0.509881	0.455861	0.287995	0.487247	0.612994	0.40924
3.71445e-07	0.231962	0.393	0.242	0.0124575	1	SLC19A2	0.151	0.0957946	0.281159	0.154021	0.127571	0.14994	0.167931	0.163013	0.18756	0.193927	0.139346	0.194035	0.232135	0.206302	0.281545	0.123029	0.155055	0.227348	0.13402	0.205466	0.171879	0.215355
3.76288e-07	0.132893	0.324	0.219	0.0126199	1	CASP4	0.105	0.260741	0.221714	0.140756	0.145165	0.141223	0.0879626	0.157271	0.132492	0.179081	0.218243	0.133037	0.0990609	0.102104	0.0437467	0.122679	0.0808295	0.0477351	0.192903	0.0160569	0.0635581	0.0521669
3.76943e-07	0.259998	0.877	0.764	0.0126419	1	MEG3	0.113	0.884042	1.02138	0.807173	0.576436	0.893108	0.746064	0.805643	0.533759	0.613167	1.13425	1.21552	0.594287	0.613867	0.714156	0.959468	0.413948	0.846309	0.907556	0.785351	0.478816	0.434598
3.87389e-07	0.260204	0.555	0.388	0.0129923	1	PPP6C	0.167	0.240812	0.421736	0.234936	0.242032	0.207917	0.239632	0.240334	0.329404	0.300207	0.217871	0.235268	0.277065	0.320456	0.315534	0.286043	0.374446	0.248051	0.180866	0.304839	0.273976	0.30727
3.90772e-07	0.243688	0.338	0.197	0.0131057	1	DGKE	0.141	0.107882	0.247604	0.127406	0.146686	0.104902	0.155566	0.0987889	0.225649	0.209169	0.0877578	0.0859177	0.228988	0.209246	0.200413	0.222995	0.164107	0.180247	0.0900194	0.216791	0.168866	0.224683
4.27387e-07	0.294064	0.391	0.216	0.0143337	1	AREL1	0.175	0.118501	0.273108	0.120276	0.15273	0.116985	0.131452	0.12515	0.189247	0.170481	0.0988335	0.139408	0.197382	0.162907	0.18684	0.174073	0.218783	0.161431	0.100792	0.165567	0.0974643	0.170421
4.43708e-07	0.557252	0.347	0.219	0.0148811	1	FAM149A	0.128	0.146157	0.32165	0.143295	0.164752	0.161665	0.152888	0.1518	0.195772	0.181594	0.152715	0.153419	0.129057	0.114675	0.199015	0.164678	0.100359	0.165322	0.128978	0.172205	0.0595985	0.116375
4.46444e-07	0.289416	0.414	0.239	0.0149728	1	TOB1	0.175	0.0995983	0.281347	0.156651	0.130157	0.125344	0.133978	0.141312	0.192995	0.206978	0.130027	0.27207	0.193553	0.171527	0.322524	0.230408	0.204351	0.207451	0.0982161	0.322483	0.563915	0.171967
4.49463e-07	0.272403	0.765	0.66	0.0150741	1	RBMS2	0.105	0.653661	0.756633	0.524829	0.572212	0.562878	0.62824	0.626248	0.549981	0.649746	0.618716	0.561289	0.580842	0.50214	0.518338	0.554969	0.390313	0.628612	0.628504	0.444351	0.539733	0.499302
4.7281e-07	0.220673	0.29	0.149	0.0158571	1	UBALD1	0.141	0.0555399	0.178301	0.0913113	0.0741676	0.0603087	0.0712501	0.0776292	0.130446	0.104165	0.0679909	0.079784	0.0995453	0.134769	0.165098	0.12081	0.0850364	0.0475642	0.0772273	0.0925518	0.156517	0.122781
4.86024e-07	0.282353	0.437	0.244	0.0163003	1	DNAJB11	0.193	0.123441	0.317979	0.135149	0.17802	0.135039	0.141382	0.135276	0.241414	0.188167	0.168427	0.204043	0.275279	0.17991	0.182493	0.18285	0.199176	0.17282	0.112314	0.196673	0.249996	0.222552
5.14318e-07	0.279972	0.473	0.361	0.0172492	1	B4GALT5	0.112	0.252497	0.418371	0.174547	0.27726	0.276806	0.285262	0.280281	0.299605	0.329788	0.210394	0.322149	0.26065	0.308696	0.333833	0.236142	0.263276	0.338521	0.199371	0.271598	0.329688	0.394179
5.25231e-07	0.246593	0.434	0.256	0.0176152	1	TRAF4	0.178	0.0950008	0.272039	0.137515	0.156879	0.134482	0.112955	0.117225	0.210896	0.171531	0.15335	0.272422	0.182553	0.159165	0.160098	0.246752	0.188725	0.115364	0.123185	0.20178	0.26086	0.169717
5.71216e-07	0.391637	0.677	0.522	0.0191575	1	ATP2A2	0.155	0.345919	0.662688	0.35389	0.446019	0.401721	0.451087	0.409341	0.610926	0.498499	0.363885	0.549395	0.593069	0.533032	0.924466	0.504525	0.541154	0.475026	0.343892	0.474536	0.692083	0.618324
5.96585e-07	0.237407	0.315	0.177	0.0200083	1	STK40	0.138	0.0759697	0.208989	0.0866544	0.1051	0.0764354	0.0831326	0.0640488	0.12592	0.14237	0.0652737	0.137541	0.125569	0.124676	0.146854	0.1767	0.128461	0.0819551	0.0568937	0.150469	0.162109	0.155386
8.14836e-07	0.332514	0.65	0.442	0.027328	1	ZCCHC10	0.208	0.279593	0.509218	0.284303	0.281201	0.271751	0.300986	0.328969	0.390563	0.33714	0.283607	0.343896	0.3856	0.321985	0.34557	0.322416	0.35361	0.29924	0.268671	0.332789	0.268682	0.343804
8.41137e-07	0.156288	0.268	0.139	0.02821	1	METRNL	0.129	0.0683721	0.152469	0.0571447	0.0632886	0.0627278	0.038222	0.047395	0.0845642	0.0525847	0.114166	0.175633	0.0889614	0.032545	0.0739045	0.0974398	0.0835887	0.0590042	0.07388	0.111635	0.342011	0.0325642
8.52677e-07	0.129772	0.602	0.492	0.0285971	1	SLC25A27	0.11	0.776106	0.528769	0.436706	0.351532	0.497134	0.269147	0.371785	0.306668	0.194705	0.924254	0.469114	0.265697	0.174946	0.255769	0.18818	0.209924	0.25973	0.496791	0.20099	0.337383	0.157717
8.95492e-07	0.496845	0.37	0.139	0.030033	1	NR4A3	0.231	0.0779221	0.333902	0.086834	0.0924083	0.0880569	0.0803814	0.0756431	0.186978	0.0887337	0.114587	0.299547	0.152628	0.105247	0.344645	0.274826	0.109968	0.150561	0.0419873	0.222512	0.227748	0.0882284
9.01953e-07	0.181653	0.463	0.349	0.0302497	1	ZNF281	0.114	0.191157	0.375715	0.22341	0.195066	0.24192	0.234789	0.205602	0.232167	0.251772	0.250902	0.262715	0.28327	0.222543	0.267059	0.178208	0.363576	0.161282	0.188785	0.307351	0.156482	0.233744
1.01144e-06	0.244355	0.376	0.235	0.0339217	1	TNFRSF10D	0.141	0.127044	0.273222	0.119634	0.183218	0.178974	0.14558	0.137112	0.244827	0.171733	0.147148	0.255657	0.198892	0.124051	0.094154	0.184506	0.154299	0.198697	0.150684	0.242389	0.193496	0.19623
1.04611e-06	0.37079	0.757	0.566	0.0350844	1	YTHDF3	0.191	0.4588	0.693383	0.424765	0.500101	0.455716	0.465732	0.444402	0.500152	0.526112	0.477523	0.537852	0.63327	0.46628	0.443505	0.462119	0.589843	0.496993	0.452357	0.469843	0.491263	0.474434
1.05436e-06	0.632403	0.766	0.651	0.0353611	1	ATP2C1	0.115	0.651618	0.891546	0.554025	0.631068	0.637297	0.572205	0.616758	0.643084	0.60106	0.652636	0.733466	0.671282	0.539984	0.669493	0.69642	0.534418	0.675888	0.579884	0.655161	0.693487	0.568926
1.06535e-06	0.279954	0.379	0.256	0.0357297	1	HDX	0.123	0.145812	0.299356	0.16156	0.19745	0.187307	0.150992	0.174994	0.231363	0.206829	0.180891	0.220127	0.155593	0.166912	0.187084	0.18466	0.148054	0.170372	0.140158	0.199725	0.173759	0.18248
1.08378e-06	0.256803	0.565	0.397	0.0363478	1	SUPT6H	0.168	0.267474	0.426941	0.224038	0.241101	0.234948	0.266909	0.275454	0.263682	0.290069	0.266363	0.296667	0.266359	0.28199	0.327746	0.289062	0.272236	0.281647	0.229281	0.238626	0.317393	0.28424
1.0923e-06	0.371629	0.487	0.295	0.0366335	1	SERPINB9	0.192	0.265997	0.462512	0.230403	0.224367	0.255785	0.130852	0.181631	0.264496	0.191545	0.406225	0.370891	0.259935	0.134464	0.117784	0.17988	0.200022	0.155629	0.186354	0.090752	1.03706	0.152302
1.16482e-06	0.428251	0.703	0.543	0.0390657	1	KCMF1	0.16	0.374815	0.669161	0.391246	0.372571	0.392442	0.442608	0.424114	0.388048	0.501363	0.402202	0.493252	0.463551	0.483253	0.489156	0.499005	0.583889	0.44793	0.349349	0.494423	0.556145	0.426607
1.18391e-06	0.188958	0.423	0.288	0.0397059	1	AC058822.1	0.135	0.168459	0.306575	0.168531	0.142795	0.172235	0.192019	0.200108	0.163888	0.193004	0.203178	0.188922	0.180866	0.192743	0.158734	0.128178	0.197379	0.184441	0.207982	0.231173	0.107549	0.15845
1.18412e-06	0.317608	0.482	0.338	0.0397131	1	GADD45A	0.144	0.170427	0.429853	0.242781	0.24751	0.152012	0.222228	0.227265	0.301107	0.323879	0.145853	0.229092	0.247272	0.288401	0.37395	0.277176	0.290948	0.544764	0.170577	0.286443	0.474848	0.28113
1.20588e-06	0.124585	0.353	0.24	0.0404427	1	SDE2	0.113	0.129231	0.196652	0.154578	0.142979	0.130464	0.118414	0.133991	0.150599	0.154237	0.109121	0.172782	0.152623	0.137217	0.132272	0.135632	0.196706	0.138888	0.103164	0.115124	0.15718	0.136323
1.2727e-06	0.233373	0.586	0.477	0.0426839	1	ARFGAP3	0.109	0.344602	0.485466	0.356563	0.304976	0.339521	0.31277	0.290739	0.34602	0.320206	0.319482	0.376363	0.456441	0.357439	0.418205	0.409194	0.392645	0.34689	0.315202	0.352171	0.287669	0.325072
1.30769e-06	0.404062	0.596	0.463	0.0438573	1	ADAM17	0.133	0.354394	0.585472	0.290586	0.330148	0.326977	0.313188	0.343711	0.371875	0.429294	0.419073	0.390493	0.369604	0.412538	0.364127	0.445384	0.375004	0.318553	0.333582	0.28394	0.497903	0.376811
1.48402e-06	0.305314	0.75	0.607	0.0497709	1	EIF3J	0.143	0.429002	0.692035	0.501344	0.524694	0.421279	0.466701	0.431291	0.521402	0.583952	0.44446	0.522924	0.529908	0.539247	0.558749	0.588913	0.709109	0.42286	0.399196	0.488501	0.828159	0.537162
1.52282e-06	0.246793	0.545	0.434	0.0510724	1	ARHGAP17	0.111	0.313881	0.452597	0.285344	0.341736	0.302515	0.308647	0.281969	0.361122	0.311791	0.321012	0.263144	0.35861	0.351564	0.302767	0.525351	0.335112	0.284533	0.291689	0.224547	0.360677	0.34802
1.58455e-06	0.211926	0.447	0.323	0.0531426	1	CBX4	0.124	0.177052	0.314892	0.221371	0.186776	0.180108	0.179797	0.198351	0.291988	0.226653	0.199021	0.233404	0.303907	0.280201	0.340066	0.242286	0.200698	0.231979	0.173594	0.255334	0.310455	0.29053
1.63806e-06	0.308534	0.707	0.592	0.0549373	1	STK24	0.115	0.442719	0.676394	0.479328	0.531288	0.478219	0.452041	0.510165	0.618767	0.521321	0.443388	0.431545	0.524704	0.543242	0.522221	0.674348	0.605693	0.521702	0.463708	0.448523	0.651203	0.612637
1.73023e-06	0.189829	0.418	0.275	0.0580285	1	NXT1	0.143	0.10579	0.271824	0.146137	0.199088	0.100195	0.127395	0.142063	0.271515	0.199101	0.131753	0.284203	0.20048	0.152346	0.175079	0.209107	0.220368	0.15358	0.0927545	0.244915	0.299896	0.29459
1.76607e-06	0.181553	0.433	0.325	0.0592306	1	PTPN21	0.108	0.273855	0.319394	0.178373	0.18778	0.233881	0.197556	0.197022	0.190475	0.202902	0.275429	0.244456	0.22418	0.207089	0.222411	0.264817	0.192739	0.169175	0.230654	0.162201	0.293053	0.207324
1.81004e-06	0.156741	0.493	0.365	0.060705	1	MYNN	0.128	0.230369	0.334968	0.231594	0.228359	0.209743	0.218325	0.222174	0.234855	0.263018	0.245977	0.233272	0.286681	0.236388	0.204444	0.201408	0.229773	0.279213	0.205082	0.270205	0.195937	0.224836
2.01136e-06	0.50334	0.784	0.668	0.0674569	1	TAX1BP1	0.116	0.554862	0.826388	0.55541	0.558276	0.556073	0.619217	0.549216	0.568886	0.661299	0.581063	0.633984	0.734889	0.711375	0.864648	0.834274	0.787073	0.564322	0.567871	0.748057	0.936743	0.625994
2.05651e-06	0.18865	0.375	0.228	0.0689713	1	ZBTB5	0.147	0.104612	0.274485	0.141096	0.121724	0.102089	0.133695	0.109827	0.213916	0.151994	0.11717	0.170221	0.265214	0.11365	0.134421	0.15158	0.171514	0.106943	0.0897404	0.120977	0.228033	0.159182
2.1539e-06	0.208092	0.382	0.224	0.0722374	1	KLF11	0.158	0.105304	0.251512	0.117652	0.152782	0.108837	0.109558	0.117418	0.196244	0.174728	0.125139	0.153455	0.170341	0.137699	0.187577	0.162565	0.120212	0.106374	0.105064	0.106306	0.143062	0.161973
2.16261e-06	0.422841	0.854	0.722	0.0725297	1	CAMTA1	0.132	0.54713	1.00136	0.684389	0.88549	0.637115	0.62542	0.697223	0.948451	0.872072	0.654587	0.786485	0.848232	0.838397	0.901007	0.825072	0.826107	0.628153	0.501294	0.817181	0.921616	1.04499
2.16995e-06	0.298206	0.284	0.14	0.0727759	1	SYNJ2	0.144	0.0777537	0.240001	0.0704169	0.11074	0.0640764	0.0471008	0.0913086	0.144504	0.0968368	0.0906489	0.135866	0.0718592	0.0895573	0.141767	0.162341	0.0383923	0.06798	0.0740124	0.0938964	0.248863	0.109739
2.17142e-06	0.233653	0.514	0.378	0.0728252	1	SOAT1	0.136	0.273289	0.380435	0.2614	0.276859	0.251539	0.21085	0.309937	0.3064	0.272836	0.310196	0.28945	0.283016	0.213854	0.197662	0.19691	0.24683	0.207252	0.288845	0.15494	0.131635	0.286239
2.20642e-06	0.23994	0.644	0.521	0.0739991	1	EZR	0.123	0.364477	0.547316	0.352577	0.442301	0.378705	0.384092	0.340181	0.505721	0.401174	0.526075	0.674305	0.647534	0.408387	0.482966	0.800593	0.542722	0.321798	0.327316	0.242658	2.03331	0.494353
2.22059e-06	0.233544	0.317	0.177	0.0744742	1	KLF4	0.14	0.0759961	0.242729	0.107953	0.102111	0.110186	0.116896	0.104909	0.157423	0.119061	0.0855076	0.324228	0.149919	0.191708	0.296293	0.106722	0.128332	0.204203	0.0721932	0.209719	0.380292	0.200963
2.3161e-06	0.286226	0.8	0.676	0.0776775	1	CNN2	0.124	0.521431	0.754326	0.603121	0.533851	0.561334	0.565947	0.517338	0.667283	0.65123	0.497608	0.615354	0.612794	0.888891	0.700209	0.624298	0.705327	0.470644	0.444158	0.534908	0.455142	0.830953
2.34941e-06	0.319673	0.502	0.351	0.0787944	1	NUP88	0.151	0.200424	0.423438	0.170227	0.263216	0.186023	0.236709	0.201049	0.397096	0.261326	0.199396	0.201988	0.473088	0.229524	0.245325	0.223173	0.318333	0.233348	0.207822	0.187353	0.283026	0.327519
2.46541e-06	0.324174	0.53	0.331	0.0826849	1	AKIRIN1	0.199	0.138763	0.409323	0.185106	0.18796	0.159409	0.189465	0.151649	0.260621	0.258988	0.187399	0.336257	0.276252	0.312259	0.307425	0.355042	0.372281	0.235491	0.125956	0.364489	0.433517	0.312891
2.52584e-06	0.253994	0.424	0.318	0.0847117	1	TESK2	0.106	0.310523	0.35328	0.232536	0.230263	0.334043	0.248861	0.203052	0.254993	0.210083	0.283979	0.23384	0.36579	0.145159	0.168129	0.187354	0.205924	0.208987	0.279364	0.205323	0.150176	0.15432
2.64626e-06	0.167503	0.638	0.537	0.0887503	1	TOR1AIP2	0.101	0.356781	0.531881	0.407205	0.464189	0.421575	0.409653	0.365819	0.491414	0.441771	0.387932	0.437178	0.53997	0.439649	0.405567	0.388059	0.560898	0.407721	0.333977	0.395253	0.47386	0.497049
2.73405e-06	0.197962	0.367	0.221	0.0916945	1	SREBF1	0.146	0.0832161	0.242777	0.0858551	0.132559	0.117212	0.180805	0.0702353	0.220381	0.149514	0.1237	0.207928	0.184719	0.208766	0.230634	0.14122	0.13629	0.193681	0.0880765	0.134619	0.251807	0.226423
2.88429e-06	0.193147	0.329	0.21	0.0967333	1	LACTB	0.119	0.105718	0.215214	0.115503	0.109548	0.155458	0.0972496	0.130486	0.119265	0.169909	0.142436	0.172237	0.141986	0.193729	0.151016	0.194248	0.152939	0.126602	0.112335	0.102524	0.182789	0.161078
2.93474e-06	0.231033	0.718	0.582	0.0984252	1	ZFAND5	0.136	0.40617	0.647439	0.412629	0.439051	0.445599	0.459074	0.446149	0.45016	0.472049	0.444454	0.472943	0.53646	0.467831	0.625575	0.571475	0.6569	0.464074	0.387686	0.547601	0.654041	0.488821
3.16523e-06	0.411963	0.667	0.497	0.106156	1	MYADM	0.17	0.327055	0.604706	0.345155	0.362615	0.352347	0.310125	0.347914	0.463418	0.381586	0.364135	0.518607	0.431783	0.51886	0.706974	0.479094	0.361887	0.361324	0.351257	0.448473	0.587768	0.425389
3.57998e-06	0.213871	0.283	0.154	0.120065	1	SPSB1	0.129	0.0699661	0.20116	0.0675817	0.0658873	0.0741476	0.0943745	0.0628544	0.111589	0.0952439	0.074108	0.190809	0.138984	0.262526	0.29077	0.116427	0.0728797	0.105239	0.0524624	0.119989	0.128518	0.226156
3.65583e-06	0.39691	0.344	0.205	0.122609	1	2001-03-01	0.139	0.497931	0.437177	0.167221	0.229668	0.187449	0.0518371	0.123109	0.20089	0.0644733	1.06445	0.352024	0.175575	0.0541556	0.221685	0.0424895	0.109817	0.0561582	0.209357	0.122904	0.257785	0.056794
3.69962e-06	0.313561	0.886	0.756	0.124078	1	STRAP	0.13	0.603191	0.991414	0.772292	0.832967	0.613528	0.697865	0.675486	0.834652	0.88712	0.62209	0.804169	0.833692	0.825655	0.936821	0.876293	1.11352	0.651295	0.585354	0.99876	0.979424	0.858071
3.80849e-06	0.296256	0.76	0.652	0.127729	1	HOOK3	0.108	0.592028	0.724089	0.490677	0.499881	0.553329	0.601556	0.596806	0.599809	0.627503	0.547089	0.612744	0.709097	0.67703	0.639335	0.70306	0.639593	0.55896	0.576158	0.467646	0.550927	0.593543
3.89972e-06	0.185483	0.452	0.335	0.130789	1	SLC25A32	0.117	0.174862	0.324196	0.166254	0.2096	0.233412	0.227937	0.220664	0.266649	0.264602	0.207429	0.301132	0.283259	0.248581	0.254543	0.24328	0.234978	0.257655	0.180939	0.198496	0.23542	0.288957
4.19694e-06	0.315668	0.418	0.249	0.140757	1	GEM	0.169	0.116616	0.336116	0.130383	0.161123	0.164744	0.192189	0.112025	0.207004	0.155282	0.162872	0.31863	0.373422	0.137354	0.484983	0.476207	0.177799	0.206018	0.109383	0.323584	0.502926	0.200285
4.37799e-06	0.128255	0.288	0.182	0.146829	1	SYDE2	0.106	0.139135	0.166346	0.10683	0.100372	0.137568	0.106223	0.0990174	0.116816	0.104651	0.102133	0.0881313	0.0944837	0.0949379	0.114222	0.122127	0.0961267	0.173203	0.101673	0.0833119	0.249319	0.11657
4.42195e-06	0.377858	0.728	0.595	0.148303	1	NFE2L2	0.133	0.489694	0.697223	0.473431	0.384373	0.484805	0.465172	0.41745	0.4797	0.478501	0.481739	0.611143	0.450876	0.46505	0.558835	0.490614	0.426602	0.528812	0.506651	0.464549	0.730845	0.46503
4.51427e-06	0.328889	0.5	0.359	0.1514	1	RNF122	0.141	0.292948	0.391597	0.266607	0.219834	0.264507	0.252347	0.271198	0.19354	0.186476	0.282706	0.308462	0.262021	0.156376	0.254947	0.267965	0.190251	0.159575	0.259351	0.221769	0.157208	0.16758
5.10135e-06	0.637827	0.696	0.541	0.171089	1	HMGCS1	0.155	0.57395	0.903089	0.601146	0.736666	0.468351	0.421857	0.625407	0.759656	0.727029	0.659635	0.62204	0.7783	0.671236	0.6109	0.585291	0.559892	0.399843	0.566096	0.476302	1.19559	0.857556
5.19638e-06	0.324415	0.467	0.309	0.174276	1	TRIM37	0.158	0.188853	0.394326	0.158038	0.22878	0.211468	0.198083	0.198419	0.237296	0.206298	0.196198	0.25114	0.183759	0.186753	0.188199	0.432055	0.151434	0.188774	0.189302	0.133625	0.214224	0.229967
5.20114e-06	0.148728	0.39	0.289	0.174436	1	TXLNA	0.101	0.156606	0.243519	0.147328	0.190688	0.142292	0.175517	0.142529	0.225736	0.175163	0.128473	0.222372	0.217463	0.185378	0.210346	0.211919	0.223434	0.196138	0.139034	0.158086	0.189002	0.258028
5.39332e-06	0.353424	0.673	0.562	0.180881	1	FAM126A	0.111	0.567023	0.708065	0.426343	0.501947	0.554863	0.486924	0.538446	0.590717	0.571415	0.517051	0.459399	0.671488	0.44597	0.40467	0.625452	0.499683	0.414871	0.466382	0.323746	0.29486	0.566876
5.592e-06	0.207446	0.741	0.608	0.187545	1	SVEP1	0.133	0.876763	0.788714	0.620267	0.748992	0.768105	0.383534	0.659301	0.71558	0.496118	1.18327	0.74609	0.696706	0.190503	0.111459	0.197621	0.380747	0.289521	0.692721	0.142529	0.144387	0.384416
5.68198e-06	0.171849	0.349	0.231	0.190562	1	KDM6B	0.118	0.109248	0.228246	0.124288	0.0555786	0.153577	0.152421	0.143298	0.104599	0.178155	0.118281	0.210518	0.149592	0.218961	0.257461	0.148472	0.196592	0.170541	0.0980613	0.233509	0.200193	0.0976837
5.68426e-06	0.155306	0.254	0.125	0.190639	1	SBNO2	0.129	0.0750881	0.144041	0.061273	0.0692235	0.0673632	0.0807961	0.0637232	0.065174	0.0741227	0.0631479	0.0922583	0.0411349	0.0537129	0.0698538	0.103766	0.0541004	0.0712766	0.0687163	0.0643904	0.0954848	0.0508184
5.76586e-06	0.231709	0.316	0.174	0.193375	1	DRAM1	0.142	0.108372	0.239577	0.0797864	0.111587	0.0760419	0.0851389	0.140167	0.166815	0.191712	0.116574	0.100354	0.108219	0.139226	0.0771519	0.0701867	0.0935823	0.0462141	0.0975115	0.0195643	0.0896559	0.137761
5.86383e-06	0.239417	0.333	0.158	0.196661	1	PPRC1	0.175	0.0602056	0.219408	0.0662261	0.140314	0.0571876	0.080299	0.101941	0.0919457	0.0974331	0.0750013	0.130173	0.0590014	0.0719182	0.087323	0.110102	0.108312	0.10757	0.0770574	0.069355	0.100474	0.113503
5.88941e-06	0.264003	0.661	0.504	0.197519	1	BCAS2	0.157	0.302181	0.552992	0.389236	0.399833	0.343764	0.368914	0.363981	0.510595	0.394609	0.333001	0.449258	0.531794	0.322084	0.506446	0.446144	0.410264	0.426033	0.292111	0.507506	0.520398	0.408937
5.91689e-06	0.305981	0.822	0.72	0.198441	1	GLUL	0.102	0.678211	0.848962	0.730335	0.652649	0.654162	0.60746	0.649944	0.643534	0.64416	0.694403	0.544339	0.725393	0.588981	0.642454	0.569386	0.741565	0.543633	0.650268	0.59616	0.462285	0.550961
6.48648e-06	0.379994	0.568	0.426	0.217544	1	TXNDC16	0.142	0.335477	0.555163	0.341418	0.35132	0.352326	0.442539	0.326504	0.490271	0.449976	0.271762	0.25894	0.425804	0.453298	0.46005	0.37518	0.306183	0.450574	0.310662	0.351391	0.381438	0.543412
6.54817e-06	0.2073	0.408	0.26	0.219613	1	SEC16A	0.148	0.15311	0.269363	0.136719	0.167561	0.10867	0.14744	0.156866	0.193129	0.178272	0.159747	0.179387	0.196895	0.171937	0.189329	0.213794	0.215276	0.115084	0.114147	0.125435	0.222077	0.207365
6.90953e-06	0.203954	0.287	0.133	0.231732	1	NFKBIE	0.154	0.0546163	0.199716	0.0805375	0.0765824	0.0602299	0.0696504	0.0607041	0.114446	0.114687	0.0508227	0.0798004	0.117918	0.0768569	0.0643824	0.0810517	0.0882556	0.0622835	0.0549074	0.0898339	0.0710311	0.117055
7.05985e-06	0.217692	0.45	0.294	0.236773	1	AC074032.1	0.156	0.158738	0.302632	0.178767	0.188442	0.15389	0.205169	0.1859	0.206187	0.23111	0.187108	0.226536	0.180606	0.19215	0.222626	0.18052	0.190045	0.239203	0.193917	0.210697	0.180273	0.170517
7.155e-06	0.206318	0.617	0.512	0.239964	1	DDX21	0.105	0.314839	0.502824	0.351815	0.514939	0.326814	0.321533	0.380223	0.49597	0.525768	0.307813	0.420183	0.401129	0.424892	0.418158	0.515479	0.60785	0.340197	0.321368	0.397624	0.429421	0.538907
7.22718e-06	0.29524	0.44	0.267	0.242385	1	ANKRD37	0.173	0.190004	0.353562	0.202906	0.138746	0.154926	0.224195	0.147155	0.151813	0.206753	0.153917	0.211207	0.152597	0.233904	0.418185	0.276508	0.167156	0.280402	0.170767	0.437256	0.200922	0.19046
7.40527e-06	0.156559	0.422	0.3	0.248358	1	WTIP	0.122	0.14557	0.274873	0.193256	0.158333	0.169149	0.14093	0.174216	0.177853	0.188147	0.195377	0.231716	0.160746	0.147299	0.152386	0.32323	0.223041	0.142755	0.188423	0.181385	0.392063	0.139561
7.6356e-06	0.382935	0.641	0.464	0.256083	1	ID4	0.177	0.319311	0.595224	0.329544	0.263802	0.38576	0.30526	0.244598	0.463707	0.281412	0.481339	0.694691	0.420939	0.312254	0.7737	0.736035	0.329269	0.271791	0.331629	0.829954	1.76238	0.271325
8.06597e-06	0.428168	0.798	0.675	0.270516	1	NXN	0.123	0.626505	0.983229	0.532104	0.676277	0.50124	0.59004	0.648905	0.727819	0.821944	0.573249	0.627178	0.794182	0.787352	1.00293	0.720128	0.67813	0.497073	0.572014	0.526058	1.12337	0.886814
8.6195e-06	0.153024	0.326	0.191	0.289081	1	TFE3	0.135	0.100771	0.23298	0.127919	0.0956767	0.115377	0.0856271	0.117696	0.117789	0.112496	0.135733	0.14778	0.101724	0.0817105	0.102692	0.113179	0.0997816	0.0724078	0.107451	0.083108	0.128087	0.0771679
9.1937e-06	0.438181	0.691	0.542	0.308338	1	PPM1D	0.149	0.496364	0.702455	0.5153	0.438274	0.493217	0.465757	0.47957	0.6642	0.493933	0.567213	0.547898	0.745031	0.444326	0.423102	0.394364	0.595187	0.459966	0.434687	0.507422	0.494021	0.448191
9.22941e-06	0.35694	0.334	0.171	0.309536	1	CRISPLD2	0.163	0.0612986	0.323195	0.0613683	0.0709388	0.0769624	0.0747428	0.0456435	0.123919	0.0982756	0.0885825	0.286661	0.0889222	0.262779	0.779596	0.562762	0.0498342	0.104206	0.0667373	0.09769	0.0977875	0.166326
9.50673e-06	0.334837	0.684	0.546	0.318837	1	CYCS	0.138	0.289722	0.616349	0.371806	0.640218	0.336977	0.32419	0.389154	0.83501	0.47783	0.334597	0.48485	0.697537	0.472243	0.637623	0.614461	0.686478	0.323379	0.266039	0.559851	0.640034	0.842891
9.52898e-06	0.22893	0.583	0.454	0.319583	1	PLEKHM2	0.129	0.303436	0.432279	0.275451	0.257153	0.273101	0.370034	0.282714	0.296154	0.298831	0.334176	0.334788	0.346903	0.328526	0.365479	0.404802	0.337165	0.428282	0.32727	0.318858	0.233808	0.293904
9.71959e-06	0.339353	0.448	0.275	0.325976	1	EPAS1	0.173	0.196477	0.396695	0.212858	0.187716	0.19887	0.188366	0.162718	0.223414	0.14902	0.222312	0.187152	0.174805	0.0961834	0.16473	0.788263	0.153527	0.139716	0.186631	0.15401	0.188809	0.111652
9.85124e-06	0.14392	0.362	0.251	0.330391	1	PQLC1	0.111	0.127527	0.218513	0.147432	0.161865	0.119651	0.142901	0.117309	0.158432	0.157854	0.132061	0.182369	0.162498	0.149772	0.18455	0.214789	0.148609	0.144469	0.102225	0.139434	0.226735	0.185657
1.02849e-05	0.395412	0.653	0.458	0.344934	1	ECD	0.195	0.35773	0.593258	0.339393	0.421841	0.345959	0.301224	0.399409	0.438808	0.407504	0.351371	0.38802	0.437721	0.332264	0.303364	0.360687	0.429617	0.35703	0.301781	0.296139	0.313009	0.362262
1.08295e-05	0.317905	0.704	0.524	0.363199	1	NKAIN2	0.18	1.69488	1.50273	1.17814	1.23809	0.526178	0.198272	1.90536	0.809442	1.18747	2.42852	0.883968	0.858481	0.375239	0.30103	0.123585	0.383335	0.113884	1.48424	0.103302	0.404518	0.4207
1.10151e-05	0.29538	0.733	0.621	0.369423	1	ZNF106	0.112	0.619261	0.690955	0.549764	0.421598	0.572741	0.566612	0.507795	0.372562	0.490856	0.671119	0.592049	0.556566	0.395877	0.42109	0.394033	0.678425	0.465233	0.553434	0.436903	0.372875	0.388322
1.19159e-05	0.259529	0.434	0.28	0.399635	1	JDP2	0.154	0.196747	0.338198	0.18808	0.155775	0.174902	0.144921	0.14519	0.23431	0.1346	0.272661	0.331657	0.183934	0.14398	0.275028	0.161555	0.122897	0.23612	0.17353	0.263412	0.275403	0.171235
1.23349e-05	0.332858	0.74	0.627	0.413687	1	SKIL	0.113	0.464434	0.71945	0.497547	0.494908	0.471345	0.666579	0.472616	0.648006	0.690051	0.490442	0.798586	0.615266	0.941219	0.90052	0.579895	0.638945	0.713331	0.428823	0.782649	0.935121	0.941198
1.43438e-05	0.196533	0.508	0.387	0.481063	1	HIVEP3	0.121	0.52135	0.471787	0.319367	0.342953	0.560279	0.444833	0.287315	0.281793	0.151894	0.611528	0.431538	0.157731	0.165741	0.213543	0.2464	0.106231	0.367653	0.36125	0.117541	0.676959	0.185328
1.47163e-05	0.266715	0.36	0.188	0.493557	1	TIFA	0.172	0.103375	0.2473	0.126598	0.136896	0.104506	0.0901052	0.0868718	0.172532	0.117343	0.104862	0.192756	0.154702	0.0892752	0.0751221	0.0796043	0.0970252	0.110296	0.0738878	0.173305	0.172271	0.157496
1.47438e-05	0.232128	0.316	0.182	0.494478	1	DYRK3	0.134	0.0877752	0.215939	0.0990902	0.102351	0.101833	0.126752	0.121092	0.139376	0.130102	0.107147	0.103385	0.170273	0.1033	0.108489	0.220533	0.110502	0.152221	0.0931503	0.104965	0.159158	0.11895
1.94216e-05	0.231989	0.59	0.465	0.651361	1	CERS5	0.125	0.291698	0.444494	0.31741	0.327403	0.299266	0.31799	0.333016	0.370324	0.365034	0.316508	0.352234	0.335946	0.339034	0.333242	0.343232	0.340424	0.30581	0.304553	0.322728	0.264243	0.36746
2.04173e-05	0.236231	0.631	0.481	0.684756	1	PTP4A1	0.15	0.243012	0.4844	0.344671	0.331209	0.297742	0.285187	0.330783	0.476684	0.41304	0.285763	0.380693	0.493071	0.372117	0.527461	0.356203	0.494107	0.317931	0.239645	0.485349	0.48058	0.45254
2.09409e-05	0.302715	0.789	0.687	0.702317	1	EP300	0.102	0.614123	0.854987	0.602315	0.577513	0.654531	0.700621	0.760902	0.589406	0.720708	0.682423	0.549416	0.639946	0.702792	0.62434	0.705064	0.716536	0.702767	0.651038	0.532309	0.593843	0.623175
2.3739e-05	0.272197	0.626	0.488	0.796159	1	POLR2A	0.138	0.328593	0.534068	0.385548	0.373004	0.354386	0.453341	0.367851	0.552688	0.48494	0.330098	0.495265	0.557308	0.416042	0.44001	0.40279	0.54895	0.384111	0.367481	0.381195	0.600036	0.482946
2.41211e-05	0.23687	0.517	0.415	0.808972	1	USP32	0.102	0.300655	0.432328	0.22326	0.272585	0.293572	0.273877	0.326921	0.337874	0.353688	0.363063	0.367511	0.354929	0.366417	0.402331	0.321883	0.271095	0.283117	0.295532	0.311831	0.390789	0.374927
2.41355e-05	0.25163	0.401	0.259	0.809457	1	OPTN	0.142	0.205762	0.305845	0.202948	0.140127	0.198354	0.124769	0.161141	0.182873	0.160163	0.291601	0.246497	0.135655	0.147069	0.0865041	0.2776	0.104279	0.148401	0.180097	0.0900773	0.410538	0.122201
2.53109e-05	0.286016	0.609	0.503	0.848878	1	RNF38	0.106	0.384678	0.584894	0.326388	0.439863	0.389539	0.470376	0.398696	0.530805	0.496811	0.400727	0.401634	0.621884	0.468868	0.429246	0.49366	0.580768	0.419401	0.376285	0.360762	0.526156	0.583222
2.78626e-05	0.370907	0.676	0.529	0.934454	1	WWC2	0.147	0.452979	0.673567	0.349005	0.382396	0.504617	0.395204	0.459961	0.437031	0.481029	0.526195	0.606715	0.411392	0.44203	0.510196	0.544429	0.403744	0.52582	0.427951	0.513381	1.19472	0.445046
2.7943e-05	0.240115	0.435	0.283	0.937152	1	VASN	0.152	0.145885	0.307071	0.156234	0.157203	0.139517	0.118434	0.138625	0.212532	0.131354	0.293036	0.432801	0.146651	0.121501	0.197977	0.488136	0.131134	0.204098	0.170203	0.207974	0.65692	0.10517
2.83578e-05	0.408664	0.719	0.596	0.951065	1	RAPH1	0.123	0.519011	0.757728	0.455437	0.500929	0.485027	0.492729	0.530212	0.575473	0.552488	0.503308	0.50678	0.609411	0.418546	0.394989	0.720318	0.452831	0.551908	0.491506	0.487067	0.442525	0.464393
3.04816e-05	0.375475	0.798	0.691	1	1	MAP2K4	0.107	0.688561	0.881252	0.611784	0.649528	0.711927	0.700041	0.740679	0.691667	0.798315	0.725089	0.66897	0.770348	0.750029	0.685777	0.746162	0.77195	0.745061	0.633996	0.70322	0.823077	0.708159
3.194e-05	0.226027	0.441	0.327	1	1	NRIP1	0.114	0.207834	0.317523	0.201759	0.259938	0.20182	0.227066	0.234395	0.225272	0.269891	0.300234	0.293266	0.267221	0.235977	0.188672	0.351063	0.272256	0.279673	0.215916	0.28156	0.351551	0.244649
3.27324e-05	0.373608	0.681	0.524	1	1	HERPUD1	0.157	0.413893	0.60361	0.406763	0.352951	0.412442	0.395557	0.347389	0.369066	0.364097	0.446276	0.574075	0.335856	0.421487	0.533076	0.439386	0.317699	0.410573	0.342655	0.571404	0.678583	0.364374
3.31626e-05	0.230694	0.575	0.47	1	1	STX12	0.105	0.351551	0.469818	0.37995	0.340956	0.384517	0.354119	0.330851	0.325245	0.334644	0.361795	0.401194	0.322539	0.334341	0.383176	0.462659	0.29497	0.355663	0.316453	0.326955	0.2269	0.304645
3.3276e-05	0.226805	0.463	0.302	1	1	MYO1C	0.161	0.14405	0.320682	0.165435	0.197093	0.177692	0.141468	0.172675	0.208799	0.16344	0.171322	0.222134	0.166369	0.202799	0.352586	0.423526	0.145028	0.15933	0.183135	0.13611	0.330192	0.204983
3.55874e-05	0.305035	0.848	0.726	1	1	BRD4	0.122	0.645601	0.901577	0.620019	0.680173	0.597112	0.665461	0.659566	0.764386	0.707159	0.661458	0.64017	0.766364	0.733481	0.694549	0.747532	0.832798	0.666547	0.628856	0.678001	0.737293	0.755394
3.63113e-05	0.270597	0.444	0.272	1	1	ERN1	0.172	0.138545	0.326031	0.199192	0.185358	0.145089	0.156235	0.157707	0.174659	0.197943	0.145766	0.218652	0.180693	0.231646	0.23945	0.233193	0.180693	0.233476	0.117522	0.316502	0.249806	0.212009
3.66016e-05	0.158818	0.567	0.429	1	1	TRIP6	0.138	0.254159	0.383129	0.278935	0.233349	0.27738	0.294776	0.233423	0.274298	0.284082	0.281268	0.392126	0.309981	0.242799	0.295262	0.380988	0.246753	0.228936	0.216233	0.320335	0.47393	0.231757
3.8078e-05	0.3431	0.701	0.558	1	1	AP1G1	0.143	0.479896	0.642747	0.367324	0.471396	0.411338	0.428835	0.407932	0.435402	0.469912	0.448804	0.48499	0.464848	0.439769	0.510153	0.48719	0.550974	0.489901	0.422886	0.377608	0.463108	0.384453
4.11445e-05	0.277201	0.382	0.277	1	1	SLC7A2	0.105	0.226533	0.254657	0.177255	0.221873	0.240736	0.158647	0.170763	0.157183	0.155674	0.208063	0.151536	0.124954	0.0794936	0.0750372	0.364876	0.156191	0.178992	0.183348	0.121568	0.216332	0.146255
4.91247e-05	0.386343	0.654	0.534	1	1	HIP1	0.12	0.430469	0.60989	0.420692	0.516752	0.49018	0.460766	0.411926	0.572266	0.569374	0.468183	0.413657	0.433977	0.565581	0.392843	0.856983	0.391605	0.516592	0.400158	0.446507	0.348191	0.643523
5.1853e-05	0.332893	0.451	0.282	1	1	ARHGAP26	0.169	0.141107	0.462217	0.205723	0.224144	0.189902	0.185182	0.159828	0.392302	0.326702	0.147775	0.247334	0.371183	0.306844	0.246714	1.02699	0.249003	0.182452	0.145494	0.334563	0.451607	0.440956
5.20421e-05	0.273737	0.779	0.665	1	1	KLHL24	0.114	0.717582	0.804216	0.62473	0.500248	0.631041	0.666224	0.64443	0.402762	0.655251	0.640832	0.705665	0.647957	0.632106	0.662675	0.551125	0.619958	0.601879	0.633762	0.547437	0.658536	0.431637
5.29981e-05	0.138965	0.26	0.155	1	1	CCDC65	0.105	0.0916999	0.163482	0.0768736	0.0948025	0.0760065	0.0870519	0.0850092	0.0773936	0.0937497	0.0903612	0.140024	0.0886943	0.110474	0.115234	0.115847	0.0854813	0.0857132	0.0963847	0.138135	0.183416	0.0799605
5.30248e-05	0.211989	0.513	0.37	1	1	SOD2.1	0.143	0.233163	0.372132	0.237649	0.272582	0.219481	0.273561	0.215046	0.27703	0.268941	0.231532	0.275287	0.278133	0.263218	0.291882	0.276311	0.333574	0.254362	0.256782	0.414631	0.292466	0.256468
5.37344e-05	0.185022	0.388	0.265	1	1	PATL1	0.123	0.145114	0.234108	0.167998	0.17775	0.120854	0.139489	0.183687	0.223406	0.190023	0.160218	0.170266	0.269786	0.155397	0.158355	0.169702	0.207887	0.12044	0.131776	0.114526	0.21893	0.208042
5.49664e-05	0.236192	0.634	0.473	1	1	MAPRE1	0.161	0.220479	0.52806	0.265426	0.433788	0.250295	0.277484	0.297826	0.579266	0.386326	0.311802	0.392582	0.54942	0.383393	0.489248	0.452159	0.488394	0.260201	0.216747	0.436535	0.516194	0.518115
5.59578e-05	0.319469	0.483	0.371	1	1	CYTH3	0.112	0.234343	0.409825	0.238679	0.232233	0.295932	0.267695	0.249957	0.308549	0.257641	0.240572	0.327677	0.487678	0.227663	0.236669	0.671411	0.321343	0.399676	0.269679	0.294049	0.309569	0.251608
5.68766e-05	0.465295	0.648	0.499	1	1	BAZ1A	0.149	0.321387	0.67113	0.394226	0.541648	0.300093	0.364835	0.434675	0.667226	0.650155	0.338599	0.413212	0.511763	0.559177	0.501288	0.509913	0.572483	0.308266	0.327154	0.397356	0.60116	0.83323
5.79617e-05	0.240371	0.602	0.487	1	1	PTPN2	0.115	0.318952	0.457412	0.326747	0.391594	0.329231	0.396251	0.373376	0.4252	0.421299	0.33873	0.379948	0.441389	0.324066	0.380915	0.475217	0.38754	0.356164	0.312617	0.331381	0.471234	0.377966
6.22315e-05	0.245485	0.667	0.538	1	1	TBC1D23	0.129	0.44114	0.59255	0.40024	0.38524	0.412198	0.501764	0.398199	0.365598	0.425394	0.446306	0.436269	0.401399	0.39855	0.401187	0.410089	0.356231	0.478669	0.423429	0.354645	0.435045	0.324748
6.62356e-05	0.149117	0.399	0.285	1	1	C2orf69	0.114	0.0990515	0.265019	0.161951	0.185985	0.146614	0.171341	0.135167	0.417633	0.204289	0.114037	0.15716	0.701455	0.188409	0.231381	0.186464	0.273601	0.201307	0.114787	0.23052	0.198652	0.230703
6.65773e-05	0.135853	0.358	0.251	1	1	IDH3A	0.107	0.145955	0.223923	0.158413	0.155747	0.149242	0.125567	0.148798	0.165728	0.159496	0.106777	0.125104	0.16878	0.150238	0.144116	0.18551	0.175368	0.166464	0.129753	0.167706	0.0876913	0.159654
6.81449e-05	0.272968	0.444	0.336	1	1	PHF8	0.108	0.228744	0.391267	0.232065	0.247698	0.237063	0.294646	0.25131	0.248306	0.25918	0.224886	0.258385	0.306294	0.274959	0.293774	0.253136	0.216468	0.249807	0.197728	0.255679	0.268591	0.215004
7.63703e-05	0.252026	0.802	0.691	1	1	SPTAN1	0.111	0.677674	0.815231	0.521602	0.603813	0.574761	0.521043	0.601903	0.732085	0.577848	0.765704	0.924302	0.744873	0.533646	0.626056	0.790885	0.689601	0.492896	0.682596	0.465747	1.11766	0.507133
8.4762e-05	0.180043	0.359	0.219	1	1	MEF2D	0.14	0.126972	0.214791	0.112045	0.100678	0.111215	0.151098	0.117604	0.0881846	0.144232	0.111754	0.145082	0.0963902	0.160887	0.27176	0.260294	0.105256	0.160639	0.109542	0.123933	0.158022	0.119803
8.48419e-05	0.278604	0.609	0.456	1	1	KBTBD2	0.153	0.372969	0.47913	0.322439	0.287423	0.330618	0.296196	0.386015	0.43164	0.305059	0.353217	0.29027	0.593321	0.277402	0.25104	0.248169	0.347113	0.234192	0.334545	0.214402	0.288206	0.32755
8.93356e-05	0.251853	0.607	0.466	1	1	TOR1AIP1	0.141	0.35436	0.448936	0.323973	0.329671	0.331022	0.351845	0.291996	0.353855	0.309648	0.347887	0.349574	0.349068	0.287947	0.383717	0.265506	0.295378	0.357614	0.31729	0.21613	0.281189	0.301465
9.11624e-05	0.298765	0.344	0.221	1	1	PDLIM3	0.123	0.0941228	0.340841	0.0967095	0.133585	0.128279	0.192445	0.0652498	0.212746	0.11821	0.177086	0.336188	0.181111	0.241744	0.626645	0.323827	0.0976133	0.551415	0.0741373	0.421221	0.334361	0.241263
9.33336e-05	0.291246	0.828	0.714	1	1	SLC3A2	0.114	0.743876	0.850826	0.724794	0.700994	0.585533	0.428839	0.622058	0.766443	0.624265	0.751405	0.762439	0.669996	0.59741	0.729071	0.524515	0.622768	0.394593	0.798402	0.560341	0.924845	0.63118
9.34968e-05	0.223066	0.269	0.143	1	1	PIM1	0.126	0.0389858	0.147986	0.0587129	0.0746211	0.0547181	0.0622116	0.0575046	0.18336	0.0902849	0.058647	0.19856	0.266501	0.0767304	0.113862	0.079242	0.119413	0.0640847	0.0413138	0.109171	0.154197	0.183286
9.38861e-05	0.237107	0.685	0.563	1	1	2005-03-01	0.122	0.413879	0.582495	0.388488	0.429081	0.401566	0.451778	0.408824	0.477628	0.498352	0.404059	0.503468	0.542491	0.488008	0.500601	0.454615	0.560929	0.470405	0.378826	0.54556	0.565922	0.482507
0.000100122	0.303331	0.647	0.522	1	1	USP53	0.125	0.59813	0.78018	0.4748	0.760371	0.213605	0.337847	0.712544	0.790096	0.638419	1.22146	0.91277	0.624234	0.410384	0.452795	0.537117	0.459291	0.345227	0.570799	0.202601	1.05622	0.560255
0.00011188	0.17098	0.495	0.378	1	1	NANS	0.117	0.20101	0.342696	0.235248	0.332313	0.241721	0.197451	0.189991	0.372923	0.270063	0.211256	0.285102	0.277644	0.264646	0.264173	0.300414	0.285314	0.201212	0.170321	0.28529	0.279414	0.366426
0.000112715	0.290814	0.75	0.649	1	1	ZNF131	0.101	0.501237	0.717798	0.545942	0.575186	0.522193	0.652671	0.588352	0.657758	0.658752	0.465051	0.542147	0.664616	0.599454	0.661948	0.547912	0.628465	0.653088	0.486985	0.600974	0.549613	0.655288
0.000119012	0.246899	0.54	0.413	1	1	SHOC2	0.127	0.290396	0.395628	0.226154	0.287719	0.239236	0.303564	0.285125	0.320058	0.296186	0.294873	0.322753	0.351636	0.332018	0.367409	0.352155	0.30011	0.316718	0.258653	0.273585	0.365442	0.274328
0.000119769	0.367152	0.571	0.449	1	1	SPRED2	0.122	0.328302	0.588101	0.327876	0.409572	0.334058	0.456421	0.422118	0.497237	0.570853	0.335637	0.379	0.457231	0.47419	0.267101	0.382667	0.424629	0.379835	0.300167	0.380494	0.373081	0.505524
0.000120769	0.248031	0.402	0.259	1	1	ERRFI1	0.143	0.127867	0.312807	0.158562	0.160051	0.148736	0.160641	0.132188	0.239488	0.194383	0.143801	0.266827	0.238289	0.162649	0.253372	0.216243	0.187453	0.204825	0.133427	0.26435	0.41606	0.200886
0.000121045	0.340811	0.645	0.517	1	1	CREB3L2	0.128	0.421295	0.617382	0.372256	0.388051	0.3626	0.428603	0.365123	0.556712	0.482597	0.405762	0.466173	0.685672	0.410288	0.435474	0.565121	0.410527	0.452331	0.355395	0.468834	0.595123	0.441571
0.000124859	0.116096	0.276	0.165	1	1	CCDC9	0.111	0.0729782	0.160842	0.0732857	0.110989	0.0779629	0.0756672	0.116611	0.124467	0.106734	0.0889452	0.0968518	0.0965532	0.0754539	0.109651	0.116833	0.0983577	0.071421	0.0618274	0.0735411	0.105145	0.0841217
0.000127133	0.314529	0.418	0.287	1	1	PTPRJ	0.131	0.192874	0.321114	0.190397	0.270021	0.213677	0.17554	0.252343	0.248201	0.296369	0.265267	0.294278	0.207489	0.21135	0.180955	0.306368	0.183402	0.143423	0.221157	0.204232	0.451507	0.268839
0.000128205	0.135569	0.427	0.316	1	1	TSPYL4	0.111	0.158358	0.274513	0.155553	0.178216	0.196455	0.206736	0.173238	0.22952	0.218177	0.185311	0.192036	0.233099	0.235165	0.251437	0.192188	0.255261	0.232753	0.135016	0.275725	0.207866	0.239117
0.000138994	0.155292	0.532	0.398	1	1	GNA14	0.134	0.644032	0.536409	0.400719	0.414078	0.570961	0.182432	0.416236	0.25339	0.116254	1.12527	0.753708	0.257258	0.0694431	0.14406	0.08584	0.154098	0.111331	0.465409	0.0264935	0.064996	0.0491329
0.00013968	0.122828	0.529	0.419	1	1	SMNDC1	0.11	0.271036	0.36385	0.261645	0.275192	0.235515	0.233145	0.269981	0.360334	0.302619	0.249774	0.256226	0.355571	0.318276	0.332783	0.272318	0.372226	0.256975	0.209788	0.324593	0.293225	0.369003
0.000141766	0.242764	0.598	0.467	1	1	CCDC47	0.131	0.331639	0.450153	0.292683	0.343758	0.334551	0.317893	0.355735	0.363051	0.324162	0.319812	0.330552	0.374836	0.287483	0.316787	0.290439	0.35813	0.352341	0.276692	0.214519	0.337329	0.36146
0.000142898	0.182955	0.351	0.22	1	1	TIPARP	0.131	0.140624	0.24744	0.0986664	0.132346	0.109858	0.1388	0.10385	0.165841	0.115749	0.144194	0.331726	0.171087	0.145421	0.230817	0.156814	0.122031	0.266166	0.103081	0.291001	0.325946	0.136853
0.000142964	0.367404	0.333	0.208	1	1	ACSL4	0.125	0.089621	0.283303	0.122861	0.155577	0.0971734	0.135451	0.145549	0.213371	0.227301	0.137661	0.131022	0.184565	0.190016	0.254511	0.247244	0.135077	0.12455	0.0922522	0.280473	0.180158	0.172641
0.000143272	0.376165	0.624	0.472	1	1	GBF1	0.152	0.343868	0.568195	0.348708	0.348816	0.338555	0.34727	0.341728	0.413975	0.387992	0.408736	0.377749	0.443028	0.400402	0.344846	0.380366	0.365845	0.386837	0.359691	0.308085	0.311632	0.369226
0.000146855	0.377896	0.681	0.531	1	1	NUTM2B-AS1	0.15	0.370067	0.656807	0.36191	0.432955	0.458915	0.451232	0.420397	0.462078	0.489869	0.405806	0.52393	0.522683	0.504407	0.474131	0.443664	0.442311	0.536617	0.346206	0.477537	0.606716	0.466329
0.000147327	0.274385	0.73	0.579	1	1	EZH2	0.151	0.407835	0.791883	0.431227	0.845483	0.421729	0.454594	0.489916	1.49382	0.630686	0.394937	0.537389	1.63362	0.562401	0.484878	0.490093	0.683668	0.475971	0.419111	0.504078	0.592399	1.26527
0.000162973	0.202244	0.297	0.173	1	1	HSPB8	0.124	0.13122	0.236208	0.129854	0.126134	0.158775	0.144976	0.0693081	0.171799	0.0915446	0.134981	0.297981	0.148897	0.107347	0.247884	0.129967	0.0825861	0.177879	0.0828547	0.147201	0.31188	0.113765
0.000172906	0.243862	0.515	0.382	1	1	WARS2	0.133	0.2632	0.416145	0.265659	0.307074	0.281661	0.269565	0.252058	0.266271	0.339421	0.268035	0.274716	0.245767	0.253151	0.244452	0.237747	0.220051	0.285524	0.235823	0.238476	0.245896	0.257723
0.000185865	0.240976	0.599	0.469	1	1	RNF169	0.13	0.324463	0.494189	0.268812	0.301944	0.339226	0.368034	0.317461	0.366879	0.391706	0.309465	0.289593	0.476511	0.354152	0.391847	0.346488	0.37437	0.427066	0.278476	0.389569	0.348141	0.390391
0.000193789	0.296315	0.673	0.517	1	1	SYAP1	0.156	0.332704	0.615664	0.371486	0.427594	0.341138	0.364217	0.394235	0.554593	0.465719	0.389569	0.434514	0.531891	0.46444	0.472176	0.455353	0.524848	0.404551	0.279345	0.437011	0.445074	0.509753
0.000194688	0.138267	0.499	0.398	1	1	PAPOLG	0.101	0.262949	0.340481	0.250585	0.276115	0.285908	0.322115	0.288249	0.26811	0.309054	0.235567	0.199643	0.324453	0.286379	0.274468	0.238379	0.364393	0.309072	0.254893	0.2984	0.20156	0.272047
0.000203843	0.140206	0.637	0.532	1	1	HEBP1	0.105	0.344424	0.47208	0.425262	0.350314	0.432459	0.329981	0.3256	0.345611	0.306649	0.497732	0.512964	0.322785	0.314249	0.278349	0.297098	0.371969	0.31356	0.31415	0.38271	0.617231	0.27211
0.000204716	0.265839	0.536	0.429	1	1	PAK1	0.107	0.26518	0.498291	0.235039	0.390128	0.341273	0.300551	0.273527	0.497497	0.31303	0.370159	0.47268	0.402183	0.277959	0.341788	0.262881	0.284052	0.322345	0.283123	0.545762	0.47432	0.407486
0.000214436	0.21389	0.525	0.418	1	1	PPP2R5A	0.107	0.340027	0.46653	0.296609	0.227695	0.275661	0.305828	0.388233	0.277001	0.395042	0.321511	0.238931	0.341222	0.360504	0.384786	0.258464	0.302623	0.285431	0.326251	0.187052	0.246009	0.246938
0.000216466	0.502722	0.751	0.624	1	1	CDK17	0.127	0.546795	0.828446	0.451659	0.55424	0.572674	0.550776	0.614352	0.639082	0.625228	0.510352	0.481076	0.788528	0.580861	0.574902	0.627834	0.589351	0.461959	0.5115	0.391319	0.38313	0.604395
0.00021947	0.218844	0.402	0.273	1	1	SH3BP4	0.129	0.180463	0.261739	0.143197	0.148567	0.135543	0.117001	0.166036	0.205609	0.150571	0.244258	0.248541	0.220482	0.1424	0.122015	0.141957	0.233473	0.130725	0.149707	0.199704	0.477577	0.211261
0.000220899	0.287985	0.676	0.538	1	1	ODR4	0.138	0.414099	0.513391	0.413374	0.440686	0.421754	0.433485	0.448706	0.480168	0.471713	0.453045	0.449608	0.486637	0.367204	0.371801	0.435985	0.427864	0.388966	0.403712	0.385825	0.443687	0.442289
0.000223981	0.158433	0.267	0.134	1	1	AL035071.2	0.133	0.035762	0.157276	0.0667911	0.0879749	0.0580085	0.0659906	0.0737503	0.118829	0.11127	0.0772378	0.111978	0.113225	0.079551	0.113151	0.106351	0.086624	0.05944	0.0572052	0.156679	0.119478	0.0631172
0.000225455	0.143353	0.275	0.161	1	1	CISH	0.114	0.0822662	0.170226	0.092017	0.0782493	0.0680516	0.064388	0.0815745	0.0891427	0.0894327	0.0962363	0.145644	0.0837572	0.0967507	0.130698	0.13014	0.0874973	0.0508859	0.0635576	0.0764726	0.0548648	0.0734792
0.000240962	0.233442	0.493	0.382	1	1	MYLIP	0.111	0.256975	0.399894	0.26253	0.340007	0.273954	0.272762	0.29918	0.448178	0.314081	0.287807	0.270889	0.469958	0.264501	0.302194	0.432288	0.315084	0.241152	0.184163	0.29533	0.333047	0.33864
0.000248044	0.342614	0.763	0.657	1	1	IFI16	0.106	0.738245	0.825857	0.70358	0.63582	0.612617	0.660592	0.721861	0.547695	0.648247	0.735748	0.441294	0.543113	0.561381	0.494405	0.595511	0.554258	0.515878	0.73025	0.133975	0.190439	0.448312
0.000251603	0.22761	0.506	0.385	1	1	UBN1	0.121	0.219583	0.363803	0.20904	0.274987	0.233145	0.243758	0.257858	0.338175	0.275017	0.236184	0.286163	0.385319	0.273402	0.263614	0.235942	0.360854	0.272335	0.229491	0.231408	0.352015	0.383664
0.000251711	0.136121	0.277	0.173	1	1	NDRG1	0.104	0.0970047	0.185687	0.0892161	0.0630287	0.136909	0.10398	0.0770352	0.083241	0.0852969	0.100884	0.157424	0.0667175	0.0680541	0.129608	0.379875	0.0615238	0.144488	0.123312	0.0959363	0.29768	0.0702837
0.00025412	0.189014	0.361	0.245	1	1	RASA3	0.116	0.176532	0.244342	0.164252	0.143122	0.136059	0.137057	0.186435	0.173592	0.181297	0.139378	0.16879	0.176439	0.117769	0.0698781	0.207983	0.119232	0.091913	0.182773	0.0753659	0.0854322	0.160173
0.000258396	0.290803	0.549	0.435	1	1	LGMN	0.114	0.227515	0.463001	0.298798	0.364905	0.314155	0.297473	0.301422	0.407733	0.369243	0.26981	0.338088	0.389755	0.359064	0.357518	0.516544	0.288622	0.31165	0.29004	0.276648	0.537878	0.379589
0.000276934	0.176358	0.42	0.279	1	1	RNF41	0.141	0.154469	0.285956	0.160364	0.168968	0.149448	0.133268	0.165185	0.160452	0.202095	0.179119	0.175387	0.155285	0.241665	0.262821	0.193139	0.153539	0.15331	0.132525	0.210628	0.248652	0.155186
0.000302667	0.125016	0.668	0.56	1	1	PRPF38A	0.108	0.354723	0.507237	0.437899	0.432083	0.399989	0.385431	0.429162	0.482096	0.452504	0.395521	0.367373	0.472913	0.427807	0.334174	0.359488	0.503824	0.43431	0.353529	0.395594	0.343214	0.399128
0.000304466	0.277842	0.772	0.666	1	1	RC3H1	0.106	0.581093	0.797171	0.573319	0.642442	0.609616	0.726998	0.56958	0.721115	0.751944	0.60079	0.619517	0.784701	0.753229	0.648389	0.604556	0.826277	0.699252	0.623676	0.652421	0.59298	0.717932
0.00030983	0.220768	0.663	0.538	1	1	PSMD12	0.125	0.402548	0.525663	0.355361	0.447641	0.374477	0.353625	0.39394	0.469742	0.47334	0.375138	0.360884	0.434334	0.408338	0.394317	0.4041	0.545482	0.353132	0.343426	0.373893	0.368978	0.489757
0.000314851	0.177429	0.499	0.378	1	1	IRS2	0.121	0.295271	0.339667	0.269078	0.254972	0.280524	0.33955	0.266877	0.301077	0.278708	0.249215	0.306479	0.297307	0.267177	0.297147	0.209108	0.277266	0.304912	0.294561	0.274366	0.373461	0.236943
0.000316589	0.160806	0.352	0.223	1	1	GTPBP1	0.129	0.118457	0.197678	0.105837	0.125457	0.136652	0.13151	0.115067	0.204804	0.164623	0.129012	0.175627	0.211674	0.187196	0.163917	0.148462	0.19546	0.145445	0.102147	0.118892	0.22426	0.212312
0.000327197	0.213715	0.563	0.455	1	1	KPNA1	0.108	0.26582	0.464031	0.270581	0.338124	0.305703	0.34351	0.312219	0.371242	0.363532	0.307318	0.315191	0.45706	0.34097	0.377295	0.414285	0.465832	0.39914	0.263861	0.303509	0.351297	0.40939
0.000338935	0.173673	0.375	0.26	1	1	GPR89A	0.115	0.147087	0.250979	0.154978	0.201487	0.168522	0.150029	0.123704	0.201061	0.201588	0.165426	0.204511	0.197157	0.153256	0.188084	0.127079	0.137638	0.158593	0.140213	0.141529	0.182037	0.174603
0.000342043	0.180241	0.304	0.19	1	1	AC055733.2	0.114	0.0988909	0.201032	0.125887	0.136468	0.12712	0.131191	0.0960601	0.132506	0.133313	0.150232	0.172043	0.135093	0.113143	0.159184	0.197261	0.15831	0.133497	0.106662	0.29624	0.152145	0.110794
0.000347107	0.481158	0.583	0.436	1	1	HES1	0.147	0.291905	0.614165	0.395225	0.449875	0.341513	0.412258	0.436883	0.495054	0.484407	0.337524	0.50608	0.470619	0.335517	0.280414	0.876549	0.409291	0.211139	0.334072	0.144259	0.748676	0.356515
0.000348321	0.170978	0.44	0.317	1	1	SRA1	0.123	0.164775	0.267364	0.161096	0.200623	0.150714	0.142726	0.153809	0.241174	0.231009	0.166204	0.228477	0.283809	0.242332	0.237225	0.247861	0.316387	0.194342	0.141081	0.274013	0.263107	0.285529
0.000353817	0.256887	0.503	0.395	1	1	DDX3Y	0.108	0.402736	0.449133	0.332438	0.305533	0.305037	0.370091	0.405466	0.241302	0.401679	0.359354	0.305245	0.283434	0.31892	0.371929	0.354988	0.236594	0.338886	0.390517	0.363359	0.126354	0.201634
0.000378312	0.299694	0.495	0.37	1	1	AP000311.1	0.125	0.245053	0.424268	0.216272	0.242566	0.255948	0.212334	0.269854	0.270911	0.3144	0.305959	0.306519	0.283822	0.247151	0.246561	0.305119	0.353309	0.229441	0.325924	0.429457	0.462947	0.224114
0.000389272	0.280877	0.583	0.459	1	1	MAGT1	0.124	0.284389	0.487515	0.274602	0.337612	0.314573	0.281103	0.302905	0.413375	0.320601	0.29268	0.359448	0.40124	0.315149	0.36682	0.328314	0.330826	0.325778	0.257623	0.336936	0.323249	0.367395
0.000391034	0.342165	0.599	0.434	1	1	SLC2A3	0.165	0.37165	0.617951	0.401733	0.517038	0.344659	0.342227	0.503609	0.571113	0.616807	0.437392	0.428453	0.620755	0.381374	0.507701	0.790832	0.385345	0.25126	0.365874	0.189698	0.100816	0.531518
0.000399101	0.320794	0.578	0.428	1	1	SCAF4	0.15	0.329394	0.485331	0.305195	0.325711	0.274137	0.324955	0.322629	0.41957	0.411742	0.354035	0.349103	0.431758	0.440812	0.356554	0.329921	0.486677	0.362977	0.272085	0.247225	0.403372	0.445238
0.000456788	0.224553	0.393	0.224	1	1	ATG101	0.169	0.118058	0.236212	0.139762	0.132648	0.111824	0.101385	0.109436	0.188398	0.159355	0.107049	0.17016	0.170523	0.146165	0.143793	0.214289	0.190939	0.128176	0.071055	0.175608	0.186039	0.161908
0.000460792	0.28978	0.827	0.714	1	1	YME1L1	0.113	0.655669	0.874629	0.64999	0.658633	0.668285	0.658921	0.739285	0.742657	0.732852	0.670664	0.696844	0.809152	0.682099	0.635175	0.616584	0.807796	0.678438	0.636325	0.608484	0.810148	0.729184
0.000469961	0.158075	0.447	0.324	1	1	LMBR1L	0.123	0.194055	0.295338	0.233745	0.15851	0.194691	0.205371	0.235242	0.171658	0.218739	0.245331	0.246243	0.206701	0.19059	0.203083	0.213353	0.218499	0.222964	0.21351	0.227525	0.166757	0.131022
0.000478033	0.255073	0.697	0.584	1	1	NOL10	0.113	0.497039	0.652562	0.460432	0.529572	0.478621	0.476767	0.509131	0.543908	0.556591	0.50783	0.449997	0.514395	0.454316	0.441337	0.407199	0.523723	0.498031	0.466345	0.393529	0.335096	0.485811
0.000479169	0.158681	0.744	0.625	1	1	PFDN2	0.119	0.344307	0.609504	0.496749	0.578376	0.389438	0.371408	0.46698	0.659888	0.613484	0.420316	0.567189	0.56046	0.565776	0.558015	0.690321	0.807629	0.379536	0.359082	0.619833	0.632032	0.704646
0.000526119	0.296794	0.279	0.153	1	1	ADM	0.126	0.0659067	0.251977	0.117999	0.112206	0.0616583	0.0595993	0.0792022	0.162602	0.0871384	0.283122	0.620174	0.156281	0.065438	0.184286	0.092111	0.099001	0.0747064	0.0642496	0.0468679	0.173262	0.0639671
0.000555797	0.308167	0.669	0.53	1	1	SENP5	0.139	0.391432	0.60814	0.357892	0.418864	0.366038	0.380346	0.433884	0.469706	0.434605	0.385418	0.414294	0.485077	0.43505	0.452169	0.402501	0.468052	0.442451	0.399287	0.422462	0.431864	0.462934
0.000568649	0.201802	0.572	0.448	1	1	UHRF1BP1L	0.124	0.333955	0.439162	0.314729	0.348882	0.307842	0.295823	0.382093	0.380864	0.377337	0.280779	0.278626	0.379268	0.305036	0.273927	0.232148	0.382665	0.328395	0.302122	0.32262	0.376819	0.356115
0.000626159	0.252209	0.81	0.709	1	1	RAF1	0.101	0.649058	0.799513	0.566729	0.678376	0.56317	0.665543	0.683236	0.716572	0.723541	0.648529	0.572269	0.753857	0.673511	0.719158	0.62928	0.696494	0.626377	0.639338	0.537509	0.579609	0.675012
0.000645548	0.327731	0.777	0.64	1	1	ATP1B3	0.137	0.43666	0.801133	0.55441	0.792259	0.428972	0.476593	0.512363	0.824887	0.714533	0.50159	0.590846	0.627076	0.613998	0.646526	0.717046	0.752868	0.436104	0.47696	0.553436	0.5185	0.799104
0.000653302	0.248958	0.629	0.528	1	1	IGF2R	0.101	0.432444	0.637867	0.383641	0.417505	0.386595	0.388603	0.506891	0.440855	0.562208	0.397966	0.3586	0.409756	0.400552	0.345492	0.512345	0.421597	0.341765	0.429113	0.377562	0.301608	0.44829
0.000673204	0.223741	0.514	0.377	1	1	OSBP	0.137	0.206817	0.377486	0.234079	0.246608	0.245211	0.227913	0.260415	0.289308	0.307515	0.243025	0.277067	0.365569	0.306655	0.262838	0.271345	0.322185	0.239297	0.241547	0.241292	0.370092	0.271629
0.000674107	0.259642	0.355	0.204	1	1	ANGPTL4	0.151	0.150361	0.244491	0.171677	0.167952	0.134482	0.100881	0.138282	0.180631	0.145777	0.169787	0.135147	0.178918	0.104704	0.0771427	0.264484	0.107954	0.0877648	0.179807	0.0636238	0.0683558	0.134369
0.00072621	0.238505	0.476	0.324	1	1	CHP1	0.152	0.170115	0.381025	0.22055	0.216792	0.177384	0.1845	0.184654	0.196628	0.23752	0.225535	0.235753	0.176229	0.272342	0.274073	0.28584	0.239582	0.169714	0.156231	0.291953	0.39132	0.201478
0.000777391	0.285593	0.425	0.282	1	1	EPSTI1	0.143	0.342264	0.376657	0.202984	0.20278	0.16205	0.0685938	0.227078	0.213858	0.114036	0.455243	0.389922	0.243986	0.13186	0.166134	0.261803	0.186862	0.0295394	0.176661	0.0481413	0.134121	0.107703
0.000797807	0.16408	0.386	0.246	1	1	ETV3	0.14	0.118607	0.262974	0.129423	0.197904	0.122609	0.139856	0.160183	0.198943	0.181057	0.161991	0.192786	0.212273	0.182654	0.159466	0.178835	0.2322	0.185981	0.112607	0.271523	0.145921	0.180181
0.000799833	0.278852	0.516	0.369	1	1	SWAP70	0.147	0.252659	0.41607	0.235157	0.287239	0.243806	0.228677	0.287086	0.330541	0.292844	0.281569	0.30474	0.370113	0.193784	0.157427	0.546626	0.270669	0.21998	0.224199	0.264087	0.251002	0.271678
0.000807876	0.277026	0.703	0.574	1	1	RNF19A	0.129	0.498844	0.635176	0.432814	0.407355	0.511601	0.475829	0.444206	0.513283	0.428282	0.53048	0.518719	0.812321	0.390897	0.562635	0.486075	0.510971	0.473553	0.463439	0.406591	0.556673	0.34291
0.000808919	0.278903	0.665	0.523	1	1	PPP2R2D	0.142	0.358974	0.559262	0.342669	0.390474	0.350582	0.389914	0.408112	0.541705	0.457149	0.364315	0.393069	0.63085	0.434327	0.409544	0.392916	0.509138	0.412971	0.340345	0.435972	0.373869	0.490143
0.000810114	0.151647	0.408	0.29	1	1	GIPC2	0.118	0.188008	0.331101	0.280745	0.243333	0.260033	0.298375	0.210199	0.204322	0.226359	0.213289	0.262576	0.250857	0.135567	0.230483	0.293473	0.305962	0.269452	0.222515	0.449644	0.374464	0.122728
0.000878047	0.233987	0.593	0.48	1	1	PKNOX1	0.113	0.343394	0.495032	0.359406	0.34891	0.34095	0.318383	0.39637	0.524969	0.33967	0.348452	0.335104	0.530335	0.289844	0.298833	0.269197	0.398443	0.237545	0.288585	0.194057	0.336307	0.395918
0.000889459	0.136586	0.577	0.454	1	1	CLTB	0.123	0.277978	0.403174	0.305296	0.286154	0.277654	0.261403	0.29288	0.308996	0.304886	0.344081	0.437421	0.232367	0.316585	0.378107	0.333677	0.232317	0.31058	0.256687	0.303523	0.697856	0.344142
0.000896754	0.227722	0.697	0.578	1	1	IST1	0.119	0.423661	0.560555	0.460595	0.411656	0.382799	0.435256	0.467072	0.480929	0.498464	0.472276	0.405126	0.522493	0.507479	0.489341	0.408675	0.56264	0.413279	0.39084	0.381297	0.457515	0.441871
0.00105993	0.282619	0.663	0.528	1	1	KRAS	0.135	0.352368	0.555749	0.377482	0.391453	0.386534	0.35354	0.383154	0.430387	0.442435	0.385027	0.515277	0.594291	0.444974	0.430902	0.354561	0.581942	0.330959	0.325441	0.470878	0.445109	0.43746
0.00106338	0.192599	0.36	0.258	1	1	OSMR	0.102	0.180638	0.277633	0.140482	0.162463	0.188819	0.153977	0.182997	0.130273	0.133806	0.171593	0.186187	0.100548	0.102381	0.0989714	0.18899	0.111029	0.156848	0.191682	0.116714	0.151482	0.11487
0.00111251	0.257777	0.541	0.375	1	1	OSER1	0.166	0.251459	0.411204	0.253961	0.255449	0.224967	0.202113	0.220662	0.31241	0.283169	0.280801	0.329984	0.352022	0.225084	0.267873	0.195061	0.26404	0.200853	0.206696	0.23318	0.306383	0.269393
0.00115261	0.185925	0.7	0.572	1	1	IFITM2	0.128	0.451645	0.596006	0.483399	0.545395	0.481518	0.288231	0.464908	0.531933	0.522276	0.566184	0.73795	0.48532	0.204569	0.0978094	0.547612	0.511194	0.233941	0.358424	0.359669	0.533776	0.28416
0.00117419	0.120349	0.522	0.417	1	1	RLIM	0.105	0.231608	0.333916	0.243059	0.291833	0.244327	0.248547	0.273516	0.356798	0.339699	0.327531	0.339693	0.449539	0.273386	0.211151	0.241552	0.400719	0.248304	0.241139	0.301563	0.315547	0.334972
0.00118092	0.151086	0.318	0.195	1	1	ARHGAP23	0.123	0.0962574	0.185816	0.0936411	0.11242	0.102152	0.0952635	0.0790213	0.133476	0.11437	0.124044	0.140086	0.118772	0.111675	0.147446	0.134798	0.087129	0.124378	0.0723789	0.0958764	0.209017	0.114393
0.00118583	0.225176	0.456	0.309	1	1	DDIT3	0.147	0.219175	0.311531	0.231495	0.205834	0.181526	0.140866	0.179907	0.308734	0.202497	0.236597	0.228933	0.234236	0.124976	0.228999	0.166049	0.194278	0.119976	0.215059	0.194911	0.249216	0.118609
0.00119899	0.251303	0.27	0.164	1	1	PPP1R13B	0.106	0.081828	0.23849	0.0788467	0.10912	0.0818777	0.113845	0.100211	0.162956	0.161977	0.080102	0.16111	0.129554	0.183703	0.261985	0.144634	0.103129	0.158027	0.0971057	0.130421	0.455395	0.191974
0.00123627	0.326846	0.668	0.529	1	1	LEMD3	0.139	0.443919	0.628054	0.373097	0.393724	0.418164	0.398564	0.498367	0.467275	0.463218	0.459342	0.406339	0.512907	0.454861	0.40752	0.400711	0.508566	0.481069	0.427665	0.362622	0.370895	0.499991
0.0013544	0.204521	0.497	0.366	1	1	KIAA0355	0.131	0.251954	0.371541	0.222655	0.217777	0.223011	0.207832	0.243947	0.247726	0.257281	0.299911	0.410508	0.239702	0.230235	0.269812	0.334954	0.163282	0.189749	0.218417	0.21497	0.379295	0.212508
0.00139947	0.258045	0.55	0.418	1	1	RNF138	0.132	0.287003	0.452768	0.275887	0.339555	0.258998	0.319	0.316365	0.473648	0.30428	0.321464	0.304111	0.374927	0.300877	0.285483	0.327481	0.393019	0.32746	0.24846	0.232986	0.432419	0.439176
0.00143741	0.333724	0.756	0.618	1	1	PELI1	0.138	0.606309	0.81731	0.569997	0.57317	0.570803	0.60053	0.609408	0.711253	0.700006	0.554105	0.453246	0.709994	0.667115	0.518404	0.865963	0.6369	0.548217	0.554926	0.619875	0.334612	0.695763
0.00147813	0.171721	0.331	0.191	1	1	AL138787.2	0.14	0.136084	0.1815	0.104649	0.105952	0.13927	0.0925813	0.12834	0.0958865	0.104386	0.142986	0.136563	0.130526	0.0756858	0.108745	0.102969	0.0777505	0.102197	0.149852	0.128367	0.0973348	0.0819497
0.00150254	0.212671	0.311	0.186	1	1	GFPT2	0.125	0.09699	0.229224	0.112014	0.114594	0.104012	0.113346	0.102637	0.185575	0.140218	0.0927304	0.170541	0.164392	0.0845053	0.138943	0.21913	0.147397	0.119996	0.0794181	0.176051	0.252038	0.154821
0.00159916	0.145105	0.33	0.223	1	1	TRIM26	0.107	0.114404	0.221837	0.110856	0.14381	0.109285	0.124478	0.143138	0.217407	0.145861	0.110806	0.141312	0.22698	0.164602	0.160914	0.120227	0.15722	0.159437	0.104993	0.104038	0.168964	0.17362
0.0016053	0.223681	0.593	0.475	1	1	GTF2B	0.118	0.330265	0.448252	0.375237	0.32928	0.317453	0.336094	0.303032	0.347462	0.336923	0.339474	0.363383	0.341151	0.261052	0.314202	0.362907	0.331623	0.282433	0.308377	0.419895	0.338176	0.244735
0.00162317	0.190217	0.492	0.373	1	1	SIRT1	0.119	0.226241	0.338734	0.226021	0.231822	0.232546	0.320637	0.266526	0.299061	0.294195	0.227476	0.277864	0.342517	0.276996	0.344737	0.26049	0.278443	0.29125	0.200391	0.216672	0.336878	0.311387
0.00165126	0.182289	0.333	0.205	1	1	WHRN	0.128	0.113224	0.216548	0.0819564	0.132808	0.117186	0.149885	0.108219	0.147541	0.141651	0.103105	0.134969	0.180445	0.126964	0.14872	0.128287	0.127351	0.188706	0.106521	0.176941	0.166751	0.11973
0.00168079	0.214645	0.73	0.626	1	1	ACBD3	0.104	0.548534	0.6424	0.502639	0.471261	0.528814	0.556354	0.546609	0.432084	0.519069	0.576171	0.600886	0.479868	0.500428	0.556983	0.492379	0.627533	0.548522	0.544284	0.559874	0.492368	0.426805
0.00170317	0.273837	0.62	0.514	1	1	MAN1A1	0.106	0.48702	0.563591	0.359235	0.420527	0.542399	0.378662	0.34378	0.523039	0.444172	0.498722	0.562571	0.48692	0.821901	0.575398	0.499478	0.459931	0.350269	0.406706	0.440839	0.567486	0.673015
0.00173839	0.179895	0.376	0.275	1	1	HAUS2	0.101	0.130612	0.255988	0.17221	0.196057	0.152992	0.15199	0.193316	0.252684	0.220614	0.168993	0.201991	0.232166	0.162305	0.176134	0.129924	0.191129	0.168013	0.133013	0.143255	0.17006	0.23244
0.00186651	0.34292	0.431	0.288	1	1	NEDD9	0.143	0.183618	0.374787	0.197966	0.248956	0.181196	0.281152	0.169252	0.325034	0.226259	0.185225	0.187769	0.306339	0.244606	0.232274	0.3029	0.20253	0.328179	0.16956	0.424277	0.252843	0.28468
0.00187672	0.252759	0.722	0.605	1	1	CORO1C	0.117	0.477248	0.648807	0.432936	0.536394	0.410504	0.420987	0.53029	0.626955	0.610576	0.604138	0.561692	0.665758	0.921905	1.10357	0.636406	0.504336	0.234623	0.458723	0.288645	0.540169	0.824328
0.0019419	0.175146	0.294	0.165	1	1	PPTC7	0.129	0.0872712	0.186348	0.0880491	0.117097	0.0760599	0.0844312	0.068136	0.135343	0.140095	0.0815816	0.0946509	0.159617	0.134498	0.153514	0.0987068	0.160569	0.11094	0.0598713	0.117094	0.189079	0.145147
0.00200343	0.242684	0.616	0.485	1	1	FAM177A1	0.131	0.28697	0.486936	0.307055	0.366436	0.301825	0.343991	0.311312	0.40946	0.371124	0.341503	0.489335	0.383356	0.375192	0.364435	0.419445	0.382454	0.275877	0.261354	0.372851	0.831483	0.381571
0.00215446	0.2213	0.672	0.552	1	1	AMD1	0.12	0.363841	0.58547	0.418964	0.497226	0.372623	0.40743	0.397262	0.565372	0.506512	0.378342	0.563351	0.53447	0.483251	0.516458	0.488897	0.599089	0.459181	0.324179	0.492694	0.707617	0.639649
0.00230079	0.132872	0.381	0.279	1	1	TOB2	0.102	0.148137	0.247649	0.125958	0.165438	0.164468	0.194888	0.174962	0.149222	0.153025	0.167996	0.235721	0.20147	0.169033	0.244247	0.218169	0.260809	0.248756	0.129008	0.179746	0.216843	0.153809
0.00230096	0.186279	0.497	0.388	1	1	MTERF2	0.109	0.263154	0.349604	0.261216	0.256183	0.277886	0.295837	0.257848	0.265433	0.228606	0.247261	0.196834	0.283428	0.215158	0.392115	0.201695	0.237565	0.27749	0.236754	0.227164	0.238973	0.206293
0.00240659	0.222928	0.541	0.433	1	1	GATAD2A	0.108	0.241337	0.401272	0.296912	0.369047	0.225893	0.290679	0.308007	0.418945	0.392125	0.230312	0.294393	0.342425	0.31755	0.335235	0.436171	0.361557	0.279435	0.246013	0.262153	0.31026	0.434827
0.00251097	0.13629	0.62	0.514	1	1	C1S	0.106	0.405385	0.473381	0.435561	0.357378	0.423828	0.369265	0.362793	0.279566	0.348871	0.524079	0.52032	0.25285	0.331014	0.388211	0.250249	0.249609	0.337001	0.421107	0.185485	0.449573	0.293732
0.00263878	0.283534	0.54	0.434	1	1	YAF2	0.106	0.289702	0.509383	0.303381	0.316614	0.306096	0.363177	0.309756	0.474403	0.402125	0.274969	0.293008	0.495678	0.430427	0.407093	0.422464	0.387688	0.285195	0.273082	0.421522	0.371265	0.452282
0.00272326	0.143053	0.257	0.148	1	1	SLC7A6	0.109	0.0613859	0.180741	0.0752234	0.100588	0.0615482	0.0728464	0.0857638	0.0946832	0.118562	0.0751944	0.0977585	0.109662	0.113422	0.117797	0.107619	0.11265	0.0804607	0.0762778	0.0952203	0.195686	0.115298
0.00278777	0.194573	0.434	0.282	1	1	KLHL15	0.152	0.153038	0.340012	0.176206	0.230475	0.244366	0.175064	0.215418	0.297943	0.204886	0.229815	0.276845	0.281971	0.171731	0.20375	0.169875	0.243978	0.221649	0.142799	0.248722	0.357713	0.221595
0.00281732	0.191529	0.529	0.421	1	1	MECP2	0.108	0.284915	0.383033	0.280265	0.234819	0.236928	0.281628	0.261425	0.260211	0.324554	0.273706	0.34625	0.310956	0.364286	0.376813	0.316262	0.308334	0.316384	0.251985	0.290486	0.380673	0.315738
0.0029099	0.267954	0.688	0.575	1	1	IPO7	0.113	0.423103	0.604415	0.401042	0.598848	0.405542	0.449732	0.432913	0.639499	0.546233	0.380995	0.43392	0.433497	0.522314	0.506471	0.565714	0.479178	0.444971	0.333146	0.314856	0.429127	0.717228
0.00292891	0.167832	0.487	0.386	1	1	ATXN2L	0.101	0.225666	0.329372	0.218578	0.299072	0.192374	0.232853	0.221908	0.322041	0.25902	0.205269	0.245662	0.341662	0.301736	0.294859	0.25876	0.314158	0.249512	0.262263	0.23367	0.321026	0.335925
0.00306306	0.167354	0.336	0.22	1	1	ZNF335	0.116	0.111091	0.232061	0.17524	0.11625	0.131326	0.146617	0.149459	0.175402	0.130492	0.141059	0.138973	0.137505	0.108989	0.130074	0.162102	0.148294	0.13404	0.151389	0.125415	0.145161	0.127035
0.00312151	0.175943	0.391	0.267	1	1	FBXO33	0.124	0.155169	0.264845	0.169631	0.164536	0.165219	0.191013	0.157114	0.176467	0.213402	0.144216	0.215743	0.221984	0.23149	0.214735	0.205072	0.202743	0.191846	0.142749	0.177252	0.271958	0.203862
0.00314923	0.154704	0.404	0.291	1	1	RIPK1	0.113	0.180477	0.25916	0.183647	0.19397	0.192957	0.20556	0.171154	0.207914	0.196445	0.185672	0.257952	0.203883	0.192418	0.207397	0.254709	0.156391	0.254922	0.170291	0.167386	0.340506	0.25323
0.00325051	0.166153	0.651	0.52	1	1	PLAT	0.131	0.592122	0.711901	0.567317	0.753828	0.270429	0.0953251	0.787269	0.593653	0.826651	1.12066	1.02879	0.494203	0.206835	0.104027	0.338165	0.406357	0.0353528	0.617348	0.11657	0.326206	0.3588
0.00338226	0.16523	0.341	0.24	1	1	GPR89B	0.101	0.152249	0.222194	0.152406	0.136209	0.132445	0.17044	0.121029	0.183707	0.153945	0.14799	0.186011	0.155171	0.146319	0.155943	0.145064	0.129294	0.171944	0.146778	0.129864	0.193263	0.141146
0.00351524	0.279446	0.422	0.299	1	1	ADCY9	0.123	0.205257	0.367757	0.173289	0.217143	0.245445	0.189592	0.265811	0.24443	0.226576	0.299238	0.368731	0.21878	0.1758	0.261301	0.38479	0.149494	0.189053	0.218925	0.150674	0.213363	0.176684
0.00357736	0.230707	0.704	0.542	1	1	MAP1LC3A	0.162	0.414421	0.577491	0.467984	0.343161	0.411999	0.390247	0.307831	0.289432	0.218665	0.466835	0.522691	0.219997	0.343103	0.589331	0.725109	0.246469	0.33318	0.377621	0.480107	0.321199	0.251509
0.00368071	0.191614	0.568	0.458	1	1	LASP1	0.11	0.330688	0.391723	0.288532	0.291777	0.320545	0.319507	0.284908	0.36246	0.281757	0.323796	0.384551	0.373993	0.343947	0.33119	0.649205	0.346425	0.297635	0.31662	0.265523	0.396572	0.290706
0.00369313	0.184197	0.56	0.451	1	1	IVNS1ABP	0.109	0.253011	0.422835	0.257713	0.400534	0.308394	0.285641	0.305257	0.473546	0.346848	0.255229	0.35257	0.424917	0.290907	0.282291	0.399857	0.362283	0.308458	0.231376	0.358502	0.513784	0.448586
0.00388845	0.209295	0.693	0.591	1	1	NAA15	0.102	0.463822	0.59944	0.436185	0.509185	0.422415	0.477635	0.497353	0.489628	0.566164	0.408488	0.451538	0.471826	0.492024	0.459586	0.513113	0.635343	0.47239	0.454385	0.472973	0.551354	0.567739
0.00391533	0.166176	0.324	0.206	1	1	TCF7	0.118	0.0835268	0.236368	0.103627	0.177766	0.0927259	0.0988926	0.100304	0.184227	0.189404	0.109229	0.124972	0.119108	0.148174	0.135322	0.131139	0.116504	0.101786	0.120951	0.118696	0.184055	0.197126
0.0042299	0.239155	0.764	0.619	1	1	NLGN1	0.145	1.88688	1.4606	1.251	1.16991	1.10283	0.280072	1.66102	0.955581	0.704147	1.98735	1.09238	0.975266	0.183021	0.360018	0.423078	0.484536	0.232228	1.59802	0.367615	0.737833	0.311596
0.00434945	0.356686	0.441	0.306	1	1	MYC	0.135	0.13525	0.345793	0.222783	0.259189	0.147686	0.209981	0.258202	0.309737	0.328848	0.112593	0.245711	0.281326	0.22052	0.245273	0.586977	0.311536	0.167587	0.108688	0.341378	0.164303	0.250302
0.00441515	0.175334	0.492	0.364	1	1	UAP1	0.128	0.185929	0.357544	0.229562	0.261206	0.230694	0.253761	0.208163	0.339859	0.279624	0.234024	0.352952	0.360753	0.323753	0.428233	0.325941	0.333035	0.308835	0.161852	0.287722	0.415227	0.393276
0.00476215	0.278037	0.408	0.263	1	1	TXNDC11	0.145	0.136189	0.296084	0.154248	0.185061	0.175566	0.155138	0.156931	0.219939	0.193243	0.167717	0.246562	0.21324	0.18563	0.214077	0.201075	0.20711	0.219301	0.165245	0.164569	0.289562	0.203459
0.00482823	0.161825	0.404	0.292	1	1	SOCS6	0.112	0.187271	0.260205	0.192891	0.175034	0.170726	0.167875	0.184762	0.197608	0.189506	0.178848	0.213809	0.236455	0.168082	0.193148	0.199412	0.275129	0.22346	0.168802	0.251567	0.229149	0.189464
0.00536841	0.258539	0.374	0.23	1	1	CCNYL1	0.144	0.121105	0.279897	0.125614	0.147774	0.142618	0.12909	0.138332	0.206333	0.191764	0.147904	0.235761	0.232684	0.178807	0.215921	0.229335	0.216224	0.151074	0.135907	0.169617	0.405165	0.223604
0.0055721	0.181253	0.498	0.383	1	1	GNL1	0.115	0.17649	0.365015	0.234081	0.274695	0.196605	0.222781	0.245295	0.378656	0.2977	0.192516	0.330842	0.343695	0.255897	0.263781	0.282414	0.264644	0.247438	0.175894	0.227918	0.27188	0.3338
0.00558189	0.182152	0.479	0.353	1	1	MEX3D	0.126	0.158845	0.337631	0.194185	0.289031	0.187811	0.18198	0.197412	0.296828	0.230726	0.182599	0.239024	0.273451	0.184922	0.249803	0.271018	0.439758	0.17777	0.165468	0.280957	0.232266	0.302658
0.00561323	0.20251	0.563	0.454	1	1	FBLIM1	0.109	0.421409	0.477097	0.402135	0.305171	0.251739	0.274322	0.426579	0.225259	0.3052	0.382533	0.265248	0.249768	0.338054	0.424757	0.3913	0.314528	0.253854	0.373276	0.191663	0.124693	0.222693
0.0059494	0.2015	0.626	0.494	1	1	TOX4	0.132	0.371037	0.473888	0.335861	0.306134	0.337974	0.3433	0.361968	0.362043	0.356847	0.360101	0.396542	0.38944	0.379778	0.354378	0.347506	0.420661	0.319625	0.308706	0.322376	0.338802	0.330466
0.00600395	0.232183	0.445	0.336	1	1	LANCL2	0.109	0.223403	0.359648	0.226023	0.207334	0.238433	0.302638	0.190566	0.229995	0.257836	0.192154	0.208783	0.205763	0.258547	0.25984	0.161925	0.235537	0.325594	0.233231	0.274424	0.265562	0.245551
0.0063626	0.222669	0.458	0.344	1	1	HIPK1	0.114	0.203022	0.313895	0.195576	0.228842	0.22906	0.268197	0.201823	0.24529	0.280225	0.195281	0.227596	0.224925	0.245839	0.303966	0.281868	0.311806	0.274004	0.192882	0.198129	0.195268	0.279795
0.00689279	0.309645	0.545	0.439	1	1	EIF2AK3	0.106	0.303834	0.555501	0.283401	0.400334	0.309432	0.358848	0.378396	0.579923	0.45924	0.338317	0.406718	0.689791	0.417385	0.400121	0.368945	0.33529	0.416701	0.296084	0.335402	0.461593	0.539856
0.0069058	0.145804	0.497	0.378	1	1	MED1	0.119	0.239909	0.314724	0.214762	0.297266	0.222043	0.242214	0.245609	0.335893	0.291891	0.231052	0.21443	0.343623	0.275148	0.205709	0.208434	0.298785	0.222957	0.19132	0.242694	0.183473	0.309441
0.00693468	0.196144	0.576	0.46	1	1	KHDC4	0.116	0.282823	0.396215	0.30566	0.344776	0.286462	0.309477	0.310067	0.448706	0.343794	0.302288	0.312443	0.378694	0.317775	0.328026	0.292368	0.364915	0.306587	0.267637	0.265603	0.290736	0.415507
0.00740244	0.189167	0.507	0.386	1	1	BAG2	0.121	0.243972	0.370055	0.277872	0.253355	0.294717	0.239854	0.183263	0.262509	0.165027	0.387293	0.416106	0.264496	0.257972	0.441771	0.187908	0.233272	0.147619	0.199691	0.268834	0.137205	0.238443
0.00754884	0.149549	0.584	0.478	1	1	ABCF1	0.106	0.286105	0.408091	0.301151	0.428964	0.269911	0.262861	0.372935	0.454425	0.417309	0.31869	0.344249	0.468726	0.347506	0.329735	0.401516	0.456742	0.265185	0.340534	0.308433	0.354114	0.446858
0.00798821	0.157004	0.264	0.139	1	1	SESN2	0.125	0.046645	0.176541	0.0718105	0.0922543	0.0687042	0.0789074	0.0711486	0.110263	0.114002	0.059414	0.109552	0.114923	0.10572	0.122939	0.0969194	0.082832	0.0838632	0.0615435	0.0850617	0.10594	0.0909278
0.0081168	0.138225	0.463	0.36	1	1	SERTAD2	0.103	0.231458	0.293124	0.261345	0.212295	0.263411	0.281289	0.202251	0.267685	0.25304	0.262047	0.276687	0.351597	0.254367	0.307463	0.197108	0.266314	0.309391	0.21425	0.305333	0.35333	0.237046
0.00855831	0.201946	0.472	0.33	1	1	ING1	0.142	0.193006	0.324183	0.242634	0.20855	0.172424	0.206968	0.166015	0.329966	0.187438	0.198947	0.217177	0.371748	0.175769	0.222951	0.237325	0.241975	0.213297	0.176489	0.240129	0.281191	0.274911
0.00969351	0.303723	0.389	0.287	1	1	MYO6	0.102	0.156649	0.299573	0.218692	0.23901	0.157209	0.218932	0.186126	0.266721	0.261955	0.170302	0.256621	0.223179	0.325423	0.379892	0.419952	0.232855	0.232665	0.173858	0.283923	0.337228	0.339876
2.17229e-16	0.483885	0.883	0.722	7.28543e-12	2	S100A10	0.161	1.01715	1.03668	1.26918	1.05765	0.665783	0.518482	1.30972	1.11734	0.886696	0.771536	0.421245	1.06772	0.194721	0.226621	0.600685	1.21619	0.611949	0.915388	0.427266	1.52263	0.325731
1.3117e-14	0.43011	0.764	0.598	4.39918e-10	2	CHST2	0.166	0.958929	0.583436	0.965877	0.66321	0.57952	0.465066	0.973123	0.4905	0.593879	0.632834	0.157567	0.507896	0.200013	0.126696	0.186858	0.507716	0.199663	1.00043	0.071298	0.10249	0.203131
5.48516e-12	0.345518	0.858	0.757	1.83961e-07	2	BMP5	0.101	1.92869	1.08758	1.60899	1.26031	1.4733	1.41868	1.7988	1.00923	1.14559	0.90045	0.0939774	0.991851	0.54414	0.343419	0.471659	0.94381	1.37787	1.85332	0.482485	0.0716723	0.601245
6.23958e-11	0.220469	0.949	0.816	2.09263e-06	2	RSPO2	0.133	2.29064	1.45288	1.8417	1.63013	1.53506	0.900283	2.05457	1.25847	1.21037	1.97316	1.20132	1.48811	0.295317	0.200867	0.298662	1.35809	0.220977	2.10527	0.617168	0.255929	0.506229
7.03653e-11	0.360747	0.886	0.761	2.35991e-06	2	SNAI2	0.125	1.2183	0.866064	1.1575	0.882516	1.12361	0.652208	0.956305	0.806193	0.513886	1.24705	0.797754	0.90745	0.251361	0.219175	0.601488	1.04615	0.348021	0.901017	1.0481	0.113664	0.24551
1.2913e-09	0.294357	0.776	0.668	4.33078e-05	2	CEBPB	0.108	0.920587	0.929302	0.849834	0.595767	0.754001	0.472526	0.731328	0.573442	0.461697	0.765039	0.619408	0.619456	0.20397	0.344936	0.366217	0.664934	0.262318	0.839349	0.283111	0.536854	0.204716
1.44059e-09	0.355294	0.83	0.647	4.83144e-05	2	WNT2	0.183	1.3875	0.833163	1.05707	0.748321	0.925317	0.232474	0.949322	0.573051	0.387259	1.25074	0.576196	0.628815	0.102849	0.0850886	0.144368	0.592247	0.0338509	1.16166	0.0432457	0.172081	0.100357
4.6022e-08	0.414524	0.687	0.577	0.00154349	2	PPP1R3C	0.11	0.953769	0.483666	0.834195	0.628579	0.703293	0.451614	0.835576	0.390699	0.266356	0.635822	0.233917	0.36081	0.196717	0.435233	0.321217	0.415023	0.422459	0.878194	0.287761	0.168997	0.184387
5.30139e-08	0.342091	0.679	0.528	0.00177798	2	TCIM	0.151	0.764213	0.617874	0.760418	0.562079	0.319124	0.314308	0.874343	0.396265	0.702688	0.514265	0.163122	0.345252	0.307651	0.441866	1.08011	0.45386	0.0842161	0.748753	0.0382048	0.0282184	0.192558
1.81878e-07	0.453141	0.738	0.563	0.00609981	2	ADH1B	0.175	1.83921	1.05675	1.48765	0.998991	1.4757	0.785895	1.34508	0.52756	0.30454	1.39816	0.39576	0.400885	0.0516921	0.11319	0.296048	0.370773	0.292021	1.71923	0.0614269	0.0158316	0.035424
1.85074e-07	0.275689	0.794	0.66	0.00620703	2	BMPER	0.134	1.01037	0.76476	1.03896	0.986695	0.800646	0.949649	1.3424	0.913727	1.15167	0.330436	0.105843	1.03998	0.604974	0.41898	0.711984	0.843551	0.28856	1.16744	0.777047	0.0862735	0.592318
3.18449e-07	0.235035	0.753	0.641	0.0106801	2	STXBP6	0.112	1.22467	0.866785	1.11782	0.991375	0.830631	0.686561	1.22977	0.768291	0.617072	1.15674	0.44087	0.575097	0.428224	0.292154	0.0953911	0.43326	1.05972	1.14447	0.11277	0.162485	0.352852
3.56328e-06	0.32671	0.317	0.183	0.119505	2	DLX5	0.134	0.413389	0.132535	0.328807	0.168033	0.142311	0.0395483	0.382789	0.0432218	0.194415	0.07682	0.00392082	0.0633021	0.0275064	0.0228769	0.00814244	0.108318	0.011364	0.341795	0.00804808	0.00384985	0.0357056
3.64893e-06	0.302915	0.852	0.744	0.122378	2	GYG1	0.108	1.08063	0.781177	1.02205	0.711282	1.13091	0.854478	0.762368	0.609754	0.33412	1.08258	0.662065	0.612307	0.202735	0.26537	0.565103	0.684162	0.658736	0.813139	0.348517	0.1832	0.196233
4.28789e-06	0.312062	0.909	0.796	0.143807	2	MEOX2	0.113	2.29601	1.27517	1.84173	1.41691	1.84426	1.11355	1.86792	1.08367	0.829465	2.04222	0.973505	1.08363	0.304235	0.27222	0.813664	0.996841	0.653461	2.13214	0.115373	0.0587713	0.29595
1.05704e-05	0.130578	0.862	0.753	0.354511	2	FAM155A	0.109	3.22528	2.10059	2.37265	1.9727	2.48088	1.32335	2.40396	1.5629	1.8848	2.53133	0.969552	1.27705	1.02189	0.666723	0.604842	0.785896	0.244292	2.75555	0.278138	0.528451	1.1535
1.43088e-05	0.301944	0.702	0.577	0.479888	2	GDF10	0.125	0.949695	0.538618	0.79221	0.611784	0.655488	0.428356	0.657233	0.445692	0.267959	0.768524	0.507729	0.359544	0.227066	0.246161	0.278827	0.305711	0.29515	1.01814	0.4377	0.0366383	0.126098
4.5009e-05	0.212208	0.449	0.349	1	2	PDK4	0.1	0.544718	0.258859	0.454887	0.263996	0.362784	0.306613	0.423923	0.226535	0.237144	0.266684	0.0441771	0.306276	0.168624	0.258359	0.227291	0.166847	0.161218	0.5193	0.0345213	0.0589738	0.15385
5.64888e-05	0.250789	0.816	0.7	1	2	AC108941.2	0.116	1.08908	0.924725	1.05755	0.904066	1.12508	0.629081	0.873522	0.905326	0.415408	1.12047	0.82402	1.07441	0.0550611	0.063579	1.36551	1.08336	0.247781	0.869086	0.39197	0.102484	0.0948353
0.000415023	0.280937	0.581	0.438	1	2	FGFR4	0.143	0.650664	0.384409	0.583592	0.437934	0.484287	0.282641	0.528162	0.30485	0.195252	0.482068	0.110728	0.240756	0.0399857	0.0454469	0.118892	0.196862	0.137209	0.677874	0.0338278	0.0209053	0.0571296
0.000619421	0.141462	0.436	0.333	1	2	FGF7	0.103	0.50576	0.23173	0.412204	0.250016	0.462028	0.510281	0.34126	0.141003	0.128739	0.154077	0.13245	0.116783	0.0712377	0.141619	0.0272012	0.0987333	0.876323	0.515017	0.183723	0.0208048	0.0466859
0.0016062	0.243709	0.783	0.668	1	2	LURAP1L	0.115	1.45307	0.629488	1.06555	0.722132	1.03783	0.649202	0.911369	0.435352	0.485513	0.976625	0.316102	0.444378	0.472293	0.35851	1.02985	0.501652	0.336971	1.30299	0.164626	0.904242	0.323515
0.00669289	0.160777	0.749	0.643	1	2	COL24A1	0.106	1.1447	0.706131	0.976422	0.886591	0.834114	0.605914	1.27296	0.716387	1.12783	0.719774	0.284207	0.666947	0.910631	0.335126	0.150519	0.342695	0.150974	1.09896	0.23789	0.155461	0.699961
2.60768e-141	1.63106	0.978	0.421	8.74565e-137	3	TYMS	0.557	0.189946	0.347865	0.29612	1.71385	0.201791	0.295424	0.347407	2.08501	0.579447	0.258828	0.252217	1.42364	0.266159	0.154827	0.389855	0.974565	0.244178	0.281938	0.332413	0.2059	1.84345
1.99278e-125	1.39843	0.968	0.575	6.6834e-121	3	HELLS	0.393	0.453612	0.560392	0.472772	1.58001	0.464406	0.54442	0.631714	1.48526	0.705721	0.425469	0.392404	0.576006	0.370455	0.294435	0.449566	0.416745	0.567472	0.527976	0.516974	0.382537	1.51616
3.20536e-116	1.35254	0.938	0.286	1.07501e-111	3	CENPK	0.652	0.13143	0.166685	0.154362	1.18897	0.134072	0.211467	0.156812	1.3295	0.277838	0.173459	0.136829	1.07228	0.10883	0.0859779	0.24745	0.408031	0.200561	0.20198	0.163144	0.158439	1.26927
1.86235e-114	1.46143	0.981	0.742	6.24595e-110	3	DUT	0.239	0.602025	0.586937	0.730717	1.70825	0.640206	0.714531	0.64544	1.63485	0.763663	0.570712	0.592716	0.736483	0.660925	0.612838	0.752785	0.658253	0.643286	0.654689	0.632957	0.662108	1.7266
8.58343e-103	1.20382	0.997	0.837	2.87871e-98	3	TUBA1B	0.16	0.841968	1.24653	1.14362	2.54812	0.989967	0.975157	1.07379	3.28186	1.51216	0.991991	1.3897	3.29047	1.0987	1.04475	1.69333	3.05103	0.848433	0.894588	1.33082	1.61969	2.94169
4.89079e-102	1.20304	0.927	0.371	1.64027e-97	3	MCM3	0.556	0.218499	0.207354	0.25972	1.08552	0.235018	0.29439	0.270314	0.852485	0.425927	0.210235	0.216815	0.256469	0.264869	0.200864	0.32067	0.189842	0.225597	0.260749	0.261777	0.257087	1.01027
3.13523e-99	1.02902	0.841	0.206	1.05149e-94	3	ZWINT	0.635	0.0493612	0.0720009	0.0762256	0.847708	0.0762517	0.0985276	0.0590086	1.12919	0.150598	0.0494129	0.125458	0.864061	0.0495917	0.0399709	0.148133	0.491064	0.0858488	0.0840294	0.0885228	0.167752	0.964596
1.62244e-94	0.99346	0.979	0.82	5.44134e-90	3	NASP	0.159	0.837191	0.985258	0.933757	1.75222	0.88271	1.00337	1.03768	1.69606	1.24042	0.839848	0.908007	1.14488	0.910627	0.839839	0.879662	1.09584	0.933765	0.937908	1.11396	0.973439	1.83369
7.99629e-92	1.05112	0.83	0.192	2.6818e-87	3	CENPU	0.638	0.0530321	0.0841488	0.0743521	0.834126	0.0568216	0.0927093	0.06802	1.02095	0.153188	0.0799702	0.0863276	0.684468	0.0466255	0.0365235	0.145843	0.264223	0.072567	0.0767078	0.055749	0.133526	0.988301
4.42759e-91	1.19135	0.874	0.339	1.48493e-86	3	PCNA	0.535	0.122672	0.179861	0.217642	0.989247	0.177012	0.216053	0.221816	1.09684	0.342552	0.181222	0.225437	0.346585	0.182553	0.195899	0.28199	0.230094	0.202459	0.197854	0.272744	0.274094	1.20057
1.05391e-90	0.991314	0.84	0.217	3.53459e-86	3	GINS2	0.623	0.0815314	0.100396	0.154587	0.782247	0.107184	0.167764	0.151879	0.496326	0.244893	0.0940741	0.139944	0.142516	0.078621	0.0453084	0.179038	0.0933643	0.10893	0.121511	0.166193	0.141352	0.689431
8.32171e-90	1.08775	0.876	0.272	2.79093e-85	3	MCM4	0.604	0.131933	0.157187	0.192154	0.941311	0.140684	0.21839	0.196992	0.671664	0.307191	0.15901	0.144589	0.160445	0.110754	0.104249	0.190571	0.159134	0.189442	0.204044	0.154213	0.145796	0.77624
3.08526e-87	0.907323	0.775	0.172	1.03474e-82	3	UHRF1	0.603	0.0579113	0.0832889	0.079822	0.647162	0.067682	0.0871321	0.107803	0.559937	0.185856	0.0595272	0.0849357	0.19377	0.0793063	0.0334216	0.141287	0.116942	0.0695284	0.0893934	0.082468	0.0816053	0.630078
1.14128e-84	0.9393	0.865	0.339	3.82761e-80	3	MCM7	0.526	0.174138	0.226837	0.26176	0.875686	0.159873	0.243685	0.22796	0.783517	0.431673	0.148442	0.131608	0.232334	0.194623	0.179537	0.279666	0.257397	0.143611	0.21689	0.213743	0.248681	0.894697
5.62067e-84	1.39111	0.885	0.37	1.88506e-79	3	CENPP	0.515	0.288701	0.296903	0.228975	1.2853	0.318863	0.402071	0.302313	1.23233	0.299998	0.30021	0.339832	0.868375	0.208029	0.279114	0.33332	0.341521	0.457446	0.319619	0.414293	0.320018	1.22689
1.35998e-83	0.793368	0.732	0.182	4.56111e-79	3	ORC6	0.55	0.0500462	0.082377	0.0632561	0.621649	0.0684508	0.0833184	0.0727267	0.671477	0.136782	0.0619277	0.0793124	0.506246	0.0609887	0.051827	0.137662	0.195116	0.0708581	0.0637649	0.0731489	0.240013	0.761998
4.18924e-83	1.17822	0.882	0.36	1.40499e-78	3	BRIP1	0.522	0.287549	0.263076	0.236106	1.11486	0.259349	0.268342	0.277592	1.33181	0.294853	0.270585	0.209108	0.919925	0.168753	0.125691	0.205556	0.271086	0.163295	0.280487	0.139587	0.122315	1.36738
5.54506e-83	0.905602	0.732	0.155	1.8597e-78	3	BRCA1	0.577	0.0633531	0.0633161	0.0637103	0.642573	0.0534838	0.0876024	0.0634117	0.616145	0.112159	0.0680314	0.0587722	0.321464	0.052507	0.058695	0.108879	0.0777756	0.0843797	0.0853203	0.0457868	0.0805807	0.685284
1.57409e-81	0.943537	0.74	0.143	5.27918e-77	3	CLSPN	0.597	0.0371944	0.0864072	0.0584786	0.67249	0.0546832	0.0780982	0.0628441	0.793613	0.127514	0.0370172	0.0579751	0.273774	0.0467277	0.03808	0.122316	0.070027	0.0544837	0.0675677	0.0721601	0.222525	0.942303
1.19823e-75	0.850744	0.739	0.193	4.01862e-71	3	FANCI	0.546	0.0805678	0.0691693	0.0848269	0.657316	0.069847	0.108024	0.0830141	0.895071	0.133454	0.0835067	0.0705223	0.459579	0.0825766	0.0390403	0.136642	0.188541	0.0920593	0.0810733	0.0501696	0.106476	0.859902
5.59709e-75	0.730271	0.716	0.153	1.87715e-70	3	RAD51AP1	0.563	0.0393584	0.0436463	0.0349638	0.582349	0.0473267	0.0750968	0.0421642	1.01538	0.0687099	0.0445162	0.0595746	0.813467	0.0412372	0.0281595	0.104736	0.135867	0.0379349	0.0762928	0.059449	0.0866284	0.765534
9.11682e-75	0.787762	0.976	0.805	3.0576e-70	3	DEK	0.171	0.762608	0.835749	0.833148	1.51184	0.727584	0.842549	0.866785	1.7542	0.991851	0.696432	0.651686	1.44902	0.764624	0.734999	0.925611	1.24759	0.796989	0.733259	0.747958	0.881094	1.67058
1.57494e-74	0.779538	0.788	0.252	5.28203e-70	3	CDCA7	0.536	0.105284	0.129069	0.19678	0.635918	0.087675	0.18717	0.207982	0.386582	0.361801	0.105707	0.0950515	0.115971	0.183461	0.0665468	0.208454	0.144545	0.164445	0.160125	0.140129	0.0745971	0.56015
1.88961e-74	1.13853	0.865	0.34	6.33737e-70	3	RFC3	0.525	0.245173	0.187876	0.192107	1.00606	0.248582	0.304714	0.245036	1.10513	0.268388	0.238643	0.219298	0.797388	0.17227	0.190853	0.270638	0.246515	0.277194	0.289398	0.253244	0.229712	1.08087
2.16249e-74	0.870068	0.913	0.538	7.25256e-70	3	DNMT1	0.375	0.379781	0.429126	0.361184	1.08077	0.42526	0.419712	0.490528	1.08236	0.55552	0.396065	0.348821	0.510466	0.330054	0.317446	0.477758	0.353659	0.394191	0.470888	0.277095	0.2777	1.09242
5.12569e-74	1.08838	0.98	0.772	1.71906e-69	3	RANBP1	0.208	0.643398	0.745685	0.845968	1.61498	0.672997	0.673126	0.762049	1.82807	1.05958	0.639749	0.778814	1.15054	0.76582	0.652212	0.92503	1.13787	0.561904	0.569805	0.860679	0.967266	1.76288
7.5175e-74	0.870587	0.825	0.251	2.52122e-69	3	MCM5	0.574	0.13637	0.163706	0.19376	0.700697	0.140281	0.195417	0.216501	0.365258	0.315119	0.147682	0.13748	0.078901	0.105879	0.101899	0.20612	0.101822	0.148598	0.164909	0.171782	0.127126	0.599398
1.76041e-73	0.9067	0.761	0.187	5.90408e-69	3	DTL	0.574	0.068632	0.136264	0.0811729	0.663585	0.0787256	0.125684	0.0976592	0.780919	0.115141	0.0842351	0.101693	0.368378	0.0566854	0.0531815	0.119911	0.0567837	0.104446	0.0852831	0.0586582	0.093266	0.771143
3.57657e-73	0.703205	0.617	0.079	1.19951e-68	3	CDC45	0.538	0.0169318	0.0206487	0.0119202	0.451518	0.00674668	0.0368857	0.012311	0.428057	0.046024	0.0167918	0.0268257	0.103508	0.00888634	0.0110233	0.0650018	0.0302812	0.028072	0.0160973	0.0248499	0.0427388	0.485737
2.03728e-72	1.08561	0.756	0.206	6.83262e-68	3	DIAPH3	0.55	0.0708117	0.15633	0.0648818	1.01267	0.0744842	0.0852163	0.0592283	1.94536	0.131098	0.0913417	0.146505	2.08987	0.0699773	0.0605522	0.206998	0.474028	0.0716792	0.0865157	0.087835	0.406128	1.60423
6.33467e-72	0.693303	0.641	0.083	2.12452e-67	3	E2F1	0.558	0.0339863	0.0414054	0.0332102	0.420133	0.0284761	0.0482299	0.047767	0.225191	0.074358	0.0348189	0.0356132	0.0191939	0.0238201	0.0125332	0.0604104	0.0168914	0.0400191	0.0526265	0.029232	0.0768054	0.331666
5.85149e-71	0.715662	0.65	0.106	1.96247e-66	3	MCM10	0.544	0.0300525	0.0343545	0.0180469	0.483216	0.0334812	0.0452803	0.0335372	0.565592	0.060138	0.0425639	0.0528899	0.248223	0.0215029	0.0302384	0.0829233	0.0475011	0.0413735	0.0417993	0.0355573	0.0680756	0.593818
8.26841e-71	0.664786	0.674	0.15	2.77306e-66	3	CENPM	0.524	0.0239423	0.046229	0.0477535	0.467595	0.0286328	0.0616677	0.0623952	0.70357	0.0727141	0.05263	0.0548943	0.452338	0.0233158	0.0234567	0.0839135	0.161474	0.0726176	0.0459451	0.0533933	0.066113	0.596421
9.9249e-71	0.776172	0.732	0.19	3.32861e-66	3	FANCA	0.542	0.0667411	0.107799	0.0628193	0.605108	0.0671788	0.107456	0.113145	0.61217	0.185493	0.0852092	0.0753052	0.305649	0.0654836	0.0709979	0.115887	0.0910336	0.0717825	0.119426	0.0559508	0.0846235	0.738914
1.08614e-70	0.8251	0.859	0.375	3.64271e-66	3	SMC2	0.484	0.169106	0.171526	0.221524	0.862694	0.183888	0.250302	0.203418	1.22056	0.28377	0.18407	0.245284	1.2243	0.256848	0.214215	0.306549	0.701194	0.223982	0.250617	0.285074	0.289758	1.08274
3.26076e-69	0.673262	0.803	0.273	1.09359e-64	3	MAD2L1	0.53	0.0796104	0.117016	0.145973	0.731756	0.0818595	0.118288	0.139864	1.33898	0.223845	0.107839	0.119401	1.5221	0.102557	0.0692491	0.310152	1.07604	0.080493	0.10567	0.115799	0.199153	1.00154
5.48325e-69	0.679392	0.704	0.178	1.83897e-64	3	MCM2	0.526	0.0531395	0.0806349	0.113093	0.535941	0.0707629	0.125811	0.119762	0.35428	0.206395	0.0715209	0.0819854	0.0848118	0.0605331	0.0366434	0.116066	0.0677064	0.0982289	0.139544	0.0893774	0.0955165	0.426411
9.38611e-69	0.731776	0.757	0.236	3.14792e-64	3	CHAF1A	0.521	0.0799127	0.160944	0.132894	0.631882	0.111686	0.169567	0.130847	0.688972	0.194742	0.097739	0.121705	0.291569	0.104611	0.116355	0.157926	0.103386	0.113702	0.101911	0.103533	0.113132	0.68341
3.83504e-68	0.818411	0.789	0.273	1.2862e-63	3	MCM6	0.516	0.159995	0.155061	0.200914	0.690587	0.146367	0.195377	0.229768	0.375352	0.281147	0.163877	0.144675	0.0778145	0.124693	0.105733	0.189129	0.0966547	0.155237	0.212065	0.148016	0.144133	0.580282
4.49125e-67	0.981283	0.821	0.345	1.50627e-62	3	MMS22L	0.476	0.231152	0.218951	0.178309	0.906514	0.224677	0.283714	0.262048	0.941719	0.338328	0.195644	0.208696	0.583732	0.248452	0.183089	0.228492	0.223579	0.242859	0.286987	0.210444	0.193528	1.00053
1.5484e-64	1.4931	0.921	0.635	5.19301e-60	3	AC016205.1	0.286	1.08383	0.852716	0.973239	2.22539	0.916276	0.965847	1.14558	2.15856	0.982569	0.783834	0.53186	2.07951	0.344707	0.399316	0.449243	0.643862	0.96021	1.09388	0.60704	0.340659	2.16779
2.75947e-64	0.703779	0.693	0.163	9.25469e-60	3	WDR76	0.53	0.0692937	0.0696389	0.0947593	0.547244	0.0865118	0.0913563	0.108199	0.542228	0.146284	0.0686432	0.0520617	0.166147	0.0631132	0.0558849	0.108053	0.052076	0.0705068	0.100359	0.0708146	0.0591318	0.527528
7.60835e-64	0.79232	0.781	0.291	2.55169e-59	3	ATAD5	0.49	0.159303	0.134912	0.132363	0.714341	0.14677	0.217996	0.203316	0.85625	0.231453	0.150188	0.146449	0.654583	0.128485	0.134778	0.172579	0.197147	0.132537	0.196382	0.119543	0.142814	0.764989
5.61751e-62	0.864112	0.739	0.223	1.884e-57	3	ZGRF1	0.516	0.148844	0.0882081	0.113206	0.668273	0.0978481	0.131039	0.136077	0.786888	0.11448	0.140389	0.101774	0.568338	0.0925314	0.0612613	0.136445	0.120322	0.113773	0.17088	0.0643342	0.0889223	0.729854
8.23489e-62	0.673599	0.733	0.225	2.76182e-57	3	CHEK1	0.508	0.0989003	0.127978	0.146186	0.559525	0.0909114	0.113088	0.121719	0.640642	0.188774	0.0997249	0.108217	0.391569	0.0843124	0.0516742	0.114541	0.174827	0.0981257	0.146344	0.085701	0.110548	0.656423
2.09234e-61	0.724571	0.704	0.196	7.0173e-57	3	KNTC1	0.508	0.0855583	0.0646165	0.0725894	0.566374	0.0875226	0.125977	0.146133	0.594547	0.182914	0.0868155	0.0730071	0.383325	0.0802779	0.0453193	0.116657	0.109155	0.113123	0.139554	0.0826257	0.0877016	0.601963
3.12546e-60	0.675244	0.816	0.349	1.04822e-55	3	LMNB1	0.467	0.15178	0.17577	0.197385	0.789946	0.142277	0.180934	0.222129	1.13602	0.334022	0.151115	0.206607	1.3819	0.233019	0.139824	0.263751	1.14273	0.131931	0.191928	0.236407	0.993014	1.02197
5.41223e-60	0.688359	0.721	0.248	1.81515e-55	3	WDHD1	0.473	0.123285	0.132966	0.16322	0.608526	0.160981	0.17223	0.185876	0.58605	0.248201	0.126328	0.115123	0.301293	0.103144	0.100116	0.117943	0.132634	0.147213	0.198909	0.11709	0.0973344	0.66697
3.28348e-59	0.739982	0.752	0.273	1.10121e-54	3	VRK1	0.479	0.161646	0.0965092	0.146522	0.65589	0.150622	0.15609	0.184167	0.733522	0.161582	0.17117	0.129938	0.629054	0.118756	0.113966	0.189677	0.227822	0.157887	0.20054	0.110791	0.180468	0.80674
2.55769e-58	0.731471	0.822	0.362	8.57799e-54	3	DNAJC9	0.46	0.197636	0.201761	0.196514	0.728221	0.245913	0.252219	0.203567	0.869434	0.292777	0.184396	0.218344	0.530221	0.184099	0.198826	0.298375	0.356754	0.23459	0.225411	0.229089	0.287187	0.800633
1.19737e-57	0.802882	0.955	0.813	4.01575e-53	3	PRKDC	0.142	0.833899	0.773057	0.815516	1.52146	0.927945	1.02282	1.00321	1.54497	1.1402	0.856825	0.768092	1.12868	1.03465	0.927494	0.950406	1.04494	0.921578	1.08456	0.814859	0.802057	1.74206
2.22379e-57	0.827402	0.841	0.356	7.45814e-53	3	RRM1	0.485	0.174419	0.181355	0.206501	0.820079	0.186634	0.244568	0.218611	1.17771	0.260639	0.165675	0.186108	0.665352	0.19596	0.198223	0.261126	0.32177	0.222012	0.223315	0.228717	0.381205	1.01756
3.94865e-57	0.657229	0.692	0.195	1.3243e-52	3	LIG1	0.497	0.0925554	0.112239	0.0802367	0.50944	0.0800203	0.11215	0.0908737	0.602839	0.127327	0.0819326	0.0914324	0.221871	0.0603115	0.0643597	0.12423	0.100512	0.0925663	0.0981905	0.0592495	0.120569	0.594723
2.73028e-56	0.609082	0.538	0.101	9.15682e-52	3	POLQ	0.437	0.0130772	0.01148	0.0107493	0.416211	0.0186515	0.0316343	0.00495562	0.693999	0.0376084	0.0273156	0.0208374	0.723845	0.0140944	0.00924028	0.055414	0.0825539	0.021379	0.0430364	0.0106595	0.0533055	0.726294
1.04558e-55	0.560215	0.695	0.231	3.50668e-51	3	UBE2T	0.464	0.0805701	0.0849623	0.10599	0.527176	0.081222	0.0991889	0.0798817	1.09153	0.111543	0.072684	0.112425	1.25054	0.127683	0.131837	0.154074	0.45605	0.0714427	0.077998	0.10344	0.149341	0.85665
1.25787e-55	0.514026	0.53	0.111	4.21863e-51	3	FANCD2	0.419	0.0232502	0.0348741	0.0234803	0.353654	0.0246875	0.0525539	0.0311408	0.51666	0.0503149	0.0252342	0.0371716	0.352298	0.0342399	0.0214405	0.0549911	0.100387	0.0403608	0.038253	0.0280509	0.0598435	0.509938
2.83273e-54	0.729738	0.894	0.584	9.50041e-50	3	PARP1	0.31	0.459152	0.420474	0.475146	0.987488	0.390854	0.42504	0.543181	0.970365	0.5862	0.351556	0.32109	0.595735	0.59886	0.465576	0.493253	0.526685	0.32065	0.444591	0.375687	0.579623	1.08002
4.07787e-54	0.763013	0.627	0.126	1.36764e-49	3	TK1	0.501	0.0117874	0.0448075	0.0158371	0.516305	0.0356192	0.0425295	0.0235374	0.767089	0.0381918	0.0156937	0.0708337	0.47482	0.0254937	0.0366867	0.111162	0.200636	0.049031	0.0215297	0.0484182	0.157148	0.722004
6.53864e-54	0.927009	0.845	0.467	2.19293e-49	3	POLA1	0.378	0.4036	0.325793	0.300151	1.01148	0.38336	0.441454	0.462806	0.929593	0.493424	0.395149	0.333145	0.282402	0.350099	0.330275	0.297563	0.200204	0.463795	0.426843	0.257258	0.26043	1.0495
1.10521e-53	0.609042	0.622	0.148	3.70667e-49	3	MELK	0.474	0.0333595	0.0430569	0.0259675	0.552791	0.0394871	0.0431356	0.0343858	1.07848	0.052059	0.0297582	0.0660709	1.15686	0.0261387	0.0241684	0.0926461	0.280487	0.0362737	0.0422451	0.0223066	0.0971661	0.846332
1.19309e-53	0.656198	0.712	0.228	4.00139e-49	3	RMI2	0.484	0.0748967	0.109459	0.153543	0.527961	0.117667	0.17557	0.119188	0.582009	0.187401	0.0850507	0.123884	0.304744	0.139512	0.067668	0.11726	0.176975	0.155663	0.0958996	0.13105	0.123232	0.589585
9.91384e-53	0.749066	0.849	0.423	3.3249e-48	3	C19orf48	0.426	0.191249	0.216966	0.301603	0.782109	0.224553	0.322468	0.266704	0.803766	0.449815	0.227181	0.25386	0.483662	0.319019	0.238635	0.312042	0.446647	0.274771	0.253254	0.29274	0.47943	0.806129
3.16432e-50	0.580641	0.6	0.145	1.06125e-45	3	GINS1	0.455	0.0361575	0.0346848	0.0492779	0.427804	0.0514209	0.0793368	0.0657012	0.507722	0.0948446	0.0443076	0.0609428	0.339901	0.0524801	0.043235	0.0681759	0.105906	0.0743362	0.0539325	0.0535335	0.0832866	0.486915
5.49399e-50	0.687132	0.714	0.251	1.84257e-45	3	POLE2	0.463	0.133263	0.13147	0.148371	0.593654	0.152587	0.160425	0.189262	0.552994	0.202985	0.120295	0.140198	0.271464	0.128277	0.103402	0.136763	0.147487	0.142468	0.183964	0.140681	0.109475	0.606631
6.26866e-50	0.593714	0.682	0.218	2.10238e-45	3	CENPH	0.464	0.0693388	0.0881441	0.114686	0.496119	0.0704676	0.113508	0.105124	0.60515	0.180287	0.0806588	0.105668	0.357195	0.0771955	0.0613965	0.129911	0.304209	0.0891502	0.0693565	0.12452	0.140323	0.557266
2.57652e-49	0.60942	0.749	0.336	8.64114e-45	3	GMNN	0.413	0.170432	0.214294	0.195624	0.62864	0.141643	0.201243	0.198774	0.837843	0.249069	0.18033	0.134743	0.582631	0.146487	0.133725	0.232586	0.241424	0.149393	0.186814	0.161157	0.207945	0.751643
3.97419e-49	0.544341	0.618	0.17	1.33286e-44	3	DSN1	0.448	0.0692311	0.0616201	0.0771306	0.411889	0.0746072	0.101986	0.0831002	0.409163	0.121899	0.0625519	0.0917086	0.231229	0.0569555	0.052723	0.095434	0.054184	0.10985	0.0935929	0.0655764	0.0663581	0.416852
8.19825e-49	0.541887	0.653	0.22	2.74953e-44	3	RFC4	0.433	0.095423	0.0909867	0.101835	0.437956	0.108978	0.122106	0.094703	0.474858	0.16854	0.104664	0.109203	0.199624	0.102106	0.107375	0.136492	0.141399	0.144427	0.107459	0.11813	0.151352	0.498126
2.94341e-48	0.52435	0.583	0.176	9.8716e-44	3	MND1	0.407	0.038701	0.0703156	0.0738018	0.422161	0.0628388	0.0716653	0.0584779	0.717182	0.0941325	0.0552057	0.049665	0.649962	0.0355013	0.0422174	0.0990319	0.373549	0.0585227	0.047362	0.091903	0.115986	0.62511
2.17226e-47	0.547508	0.484	0.078	7.28532e-43	3	MYBL2	0.406	0.00192199	0.0138249	0.00592257	0.335161	0.0132396	0.00450404	0.0115398	0.621953	0.0268807	0.00696506	0.0269518	0.155883	0.0123881	0.00797424	0.0457445	0.0545707	0.0161324	0.00716032	0.0147315	0.057955	0.624033
2.25608e-47	0.561044	0.543	0.094	7.56645e-43	3	CDC6	0.449	0.0100843	0.0312688	0.0228589	0.380023	0.0177869	0.0422152	0.0327826	0.395018	0.0722331	0.0308163	0.0309417	0.108759	0.0220843	0.0296298	0.0964687	0.0285183	0.0510791	0.0322365	0.0262292	0.0614697	0.518622
3.23484e-47	0.508874	0.593	0.156	1.0849e-42	3	CDT1	0.437	0.0605735	0.0524512	0.0890235	0.393032	0.0550678	0.0780353	0.0870451	0.52286	0.135054	0.0483595	0.048705	0.235012	0.0281059	0.0221483	0.101178	0.14925	0.0610706	0.0551733	0.0556445	0.0555311	0.439406
6.20761e-47	0.443307	0.426	0.067	2.08191e-42	3	FAM111B	0.359	0.0217882	0.0242203	0.00636709	0.282999	0.011754	0.0281689	0.0156055	0.345723	0.041585	0.0144586	0.0201714	0.0878933	0.0263306	0.0273142	0.0430154	0.00645224	0.025104	0.0223204	0.0159472	0.0314108	0.395305
7.73194e-47	1.0443	0.904	0.553	2.59314e-42	3	PRIM2	0.351	0.539084	0.401585	0.478632	1.23717	0.561282	0.579998	0.532917	1.27866	0.534518	0.541782	0.454641	1.01351	0.486983	0.46837	0.425144	0.414478	0.49349	0.587745	0.411455	0.353252	1.39977
1.71748e-46	0.586923	0.577	0.146	5.76009e-42	3	AC087632.1	0.431	0.0363718	0.0683432	0.0777255	0.444478	0.0570426	0.0793043	0.0786513	0.612394	0.139867	0.0415584	0.0535828	0.313846	0.0563306	0.0143264	0.0920738	0.194747	0.0447209	0.0418892	0.0515235	0.051431	0.474799
3.54955e-46	0.658056	0.709	0.265	1.19045e-41	3	ZNF730	0.444	0.156814	0.115889	0.143451	0.585763	0.0956514	0.168714	0.17243	0.511823	0.257601	0.149786	0.129018	0.332189	0.14395	0.0945518	0.134442	0.216354	0.150085	0.140345	0.116129	0.123149	0.726585
3.57871e-46	0.541739	0.524	0.107	1.20023e-41	3	BLM	0.417	0.0197748	0.0222582	0.0203535	0.397421	0.0238707	0.0333783	0.0347707	0.552397	0.055916	0.0287362	0.0310989	0.305148	0.0332543	0.0203866	0.0893722	0.0733519	0.021921	0.0206869	0.0565919	0.0318319	0.59882
2.86695e-45	0.543816	0.595	0.17	9.61519e-41	3	FANCB	0.425	0.0872241	0.074895	0.0625393	0.443116	0.0807069	0.118806	0.0733564	0.474079	0.0662691	0.0904517	0.080516	0.398098	0.0379436	0.0464597	0.0885751	0.11115	0.0920847	0.0730987	0.0724903	0.0706213	0.472045
4.48555e-45	0.391911	0.719	0.265	1.50436e-40	3	CDK1	0.454	0.149059	0.116079	0.14391	0.607976	0.103338	0.0945496	0.133446	1.51599	0.102426	0.126034	0.120875	2.11584	0.0827695	0.0698102	0.159132	0.616467	0.0487636	0.154747	0.0685882	0.217507	0.992737
1.95832e-44	0.530875	0.677	0.234	6.5678e-40	3	GGH	0.443	0.0902313	0.132632	0.0817609	0.480234	0.10852	0.12019	0.0688777	0.693192	0.126362	0.092961	0.128425	0.545288	0.0926793	0.117942	0.140827	0.383421	0.122061	0.107653	0.113366	0.206513	0.6204
2.86224e-44	0.634424	0.935	0.73	9.59937e-40	3	CDK4	0.205	0.572328	0.629313	0.668793	1.08893	0.566182	0.578894	0.648917	1.15464	0.768912	0.62872	0.683531	0.688176	0.562008	0.476669	0.622397	0.644376	0.562478	0.554062	0.711046	0.684301	1.05862
6.90434e-44	0.220668	0.642	0.248	2.31558e-39	3	NUSAP1	0.394	0.0915132	0.142754	0.105352	0.494592	0.0831343	0.10838	0.102801	1.42237	0.127044	0.092332	0.127826	2.03682	0.0734542	0.0617191	0.146916	1.04249	0.102105	0.110754	0.0925568	0.201174	0.86716
9.36933e-44	0.709242	0.852	0.505	3.14229e-39	3	CENPX	0.347	0.282774	0.301082	0.378955	0.808683	0.313169	0.317366	0.34166	0.837638	0.443056	0.285161	0.357077	0.437396	0.452502	0.368524	0.446954	0.425043	0.321902	0.259915	0.403031	0.379555	0.825459
1.03085e-43	0.736169	0.704	0.278	3.45726e-39	3	CEP128	0.426	0.188304	0.128729	0.134096	0.72065	0.212121	0.247568	0.136169	0.859856	0.145128	0.205202	0.172014	0.910482	0.178896	0.194537	0.139129	0.236832	0.260782	0.228864	0.155449	0.190296	0.943956
1.63675e-43	0.369801	0.431	0.084	5.48932e-39	3	XRCC2	0.347	0.0171343	0.0179586	0.0243089	0.256459	0.018668	0.0221253	0.02721	0.264124	0.0536517	0.0260079	0.0220364	0.140515	0.0175489	0.00725939	0.0331204	0.103893	0.020239	0.0241826	0.0161866	0.0257616	0.331036
2.02978e-43	0.735686	0.931	0.626	6.80748e-39	3	LSM4	0.305	0.414829	0.449811	0.499669	1.05827	0.414687	0.464366	0.463656	1.26896	0.701014	0.434964	0.470001	0.993993	0.510605	0.45141	0.618908	1.04003	0.355298	0.412709	0.509404	0.671053	1.10016
2.73101e-43	0.348799	0.479	0.136	9.15925e-39	3	KIF15	0.343	0.0191518	0.0288709	0.0164597	0.360501	0.030373	0.0542123	0.0155938	0.971744	0.033632	0.0353655	0.0427344	1.3097	0.0222861	0.0275023	0.0713335	0.538	0.0341659	0.0271724	0.0267138	0.0902474	0.696507
7.27929e-43	0.411833	0.411	0.07	2.44133e-38	3	ASF1B	0.341	0.00998824	0.00803739	0.00857543	0.249071	0.0178929	0.0256978	0.0043371	0.360195	0.0109963	0.00620356	0.0205927	0.252214	0.0156887	0.00998899	0.0292683	0.058238	0.0303566	0.0107485	0.00687366	0.0421523	0.330498
8.47779e-43	0.672605	0.848	0.515	2.84328e-38	3	SMC1A	0.333	0.345296	0.329079	0.345191	0.859671	0.389852	0.415749	0.402325	0.92851	0.44905	0.326506	0.320976	0.643646	0.412991	0.368352	0.466746	0.424356	0.406295	0.394837	0.266243	0.32355	0.959381
1.79034e-42	0.498314	0.642	0.235	6.00445e-38	3	NCAPG2	0.407	0.0949353	0.0982199	0.0922642	0.540357	0.109869	0.119984	0.12078	0.93264	0.16362	0.098318	0.0936754	0.874663	0.100265	0.0849026	0.129164	0.22807	0.118167	0.119738	0.0554675	0.109592	0.766119
2.64988e-42	0.579661	0.55	0.131	8.88716e-38	3	BRCA2	0.419	0.0506762	0.0288499	0.0429385	0.419806	0.0529742	0.0617119	0.0392916	0.545653	0.0884854	0.0398961	0.0500241	0.407362	0.0338167	0.0279822	0.0958957	0.136868	0.0779942	0.0455025	0.0458876	0.0608423	0.673456
1.48132e-41	0.454351	0.552	0.153	4.96804e-37	3	POLA2	0.399	0.0695699	0.0616853	0.0549998	0.353673	0.0605812	0.0989768	0.0651354	0.400661	0.093048	0.0693361	0.0763621	0.170074	0.0418758	0.0357782	0.0985275	0.0704042	0.0941676	0.0908258	0.0426462	0.11009	0.370562
1.63684e-41	0.635226	0.83	0.49	5.48964e-37	3	SLBP	0.34	0.282731	0.423417	0.351032	0.762737	0.289971	0.323352	0.336437	0.755679	0.417374	0.292852	0.394498	0.253253	0.41638	0.403536	0.393208	0.349771	0.310227	0.292035	0.319693	0.550514	0.842763
2.20071e-41	0.460991	0.53	0.151	7.38075e-37	3	DNA2	0.379	0.0301181	0.0500811	0.0415647	0.358777	0.0518113	0.0757563	0.045125	0.559471	0.102633	0.0498594	0.0565322	0.46758	0.0460112	0.0541602	0.067908	0.102693	0.0593782	0.0564866	0.0447417	0.099312	0.55973
4.95795e-41	0.38275	0.418	0.077	1.6628e-36	3	EXO1	0.341	0.0143446	0.0156016	0.0142408	0.248319	0.0129916	0.0252055	0.0135124	0.510791	0.0122092	0.0141103	0.0206335	0.27502	0.00931347	0.00744187	0.0354405	0.0335952	0.0275998	0.015875	0.0144469	0.0423101	0.399487
1.40931e-40	0.440665	0.537	0.141	4.72655e-36	3	TIMELESS	0.396	0.0313638	0.0590663	0.0416209	0.347055	0.0516477	0.0627257	0.0691555	0.371844	0.117142	0.0300493	0.0694081	0.196402	0.0456201	0.0475669	0.0733244	0.106639	0.0552495	0.0881914	0.0522126	0.070886	0.392145
2.03972e-40	0.620355	0.843	0.499	6.84082e-36	3	ITGB3BP	0.344	0.364217	0.259583	0.332548	0.797704	0.375787	0.44374	0.312149	0.947192	0.361912	0.33329	0.30549	0.764026	0.299285	0.335259	0.339306	0.524768	0.374131	0.296396	0.444257	0.373481	0.870379
3.16106e-39	0.444737	0.535	0.136	1.06016e-34	3	PSMC3IP	0.399	0.0492062	0.0511097	0.0651963	0.320734	0.0704678	0.0782982	0.064175	0.309902	0.0773164	0.049821	0.0737283	0.129373	0.0326353	0.0515654	0.0768151	0.0580416	0.0569178	0.0824061	0.0352127	0.0567621	0.306895
2.95091e-37	0.420442	0.588	0.219	9.89677e-33	3	RFC5	0.369	0.0860434	0.0766817	0.122472	0.382434	0.111396	0.126794	0.120705	0.382148	0.129121	0.136149	0.102076	0.215038	0.102086	0.0925042	0.129374	0.113824	0.114014	0.127981	0.130756	0.0969586	0.360574
2.98489e-37	0.628785	0.79	0.399	1.00107e-32	3	RPA3	0.391	0.212294	0.226894	0.290661	0.661627	0.216789	0.218512	0.241744	0.736638	0.306183	0.210239	0.21954	0.463833	0.193542	0.188489	0.302026	0.450741	0.201567	0.216371	0.296729	0.339856	0.69158
4.37403e-37	0.368072	0.463	0.119	1.46696e-32	3	SPC25	0.344	0.00501487	0.0203599	0.011089	0.349343	0.0135724	0.0135323	0.00820123	1.21191	0.0200977	0.0099233	0.0400318	1.2858	0.0175099	0.0168435	0.098532	0.294119	0.0282028	0.00779851	0.0226934	0.091762	0.804211
6.90579e-37	0.428688	0.745	0.438	2.31606e-32	3	RPA1	0.307	0.251653	0.225691	0.28241	0.566047	0.2688	0.337292	0.311032	0.623526	0.378565	0.259544	0.239495	0.360905	0.316015	0.280982	0.244291	0.340319	0.265718	0.256061	0.218673	0.253146	0.643146
7.71278e-37	0.500454	0.693	0.332	2.58671e-32	3	DCTPP1	0.361	0.155103	0.185235	0.197672	0.532308	0.182056	0.204149	0.227412	0.345942	0.301452	0.187513	0.208375	0.13188	0.196243	0.171017	0.289815	0.226977	0.170132	0.138419	0.264829	0.262728	0.482416
8.94862e-37	0.501898	0.75	0.402	3.00119e-32	3	COMMD4	0.348	0.218045	0.207717	0.265827	0.60478	0.233024	0.205748	0.243137	0.68101	0.269594	0.227536	0.216846	0.529858	0.216843	0.173276	0.348714	0.399525	0.182252	0.214394	0.247566	0.295508	0.599501
9.437e-37	0.462248	0.543	0.171	3.16498e-32	3	DHFR	0.372	0.0646519	0.0600705	0.0752573	0.364325	0.0723221	0.0775295	0.0673562	0.420302	0.0981311	0.0766044	0.0733742	0.151215	0.0945606	0.0792534	0.102572	0.105101	0.0726401	0.0997319	0.0406641	0.125618	0.439563
1.94134e-36	0.236333	0.416	0.122	6.51086e-32	3	PBK	0.294	0.0144094	0.0216594	0.015699	0.27884	0.0236419	0.011496	0.0113025	0.93203	0.01779	0.0111676	0.0236367	1.21261	0.0121727	0.0175286	0.0590323	0.540871	0.0245774	0.0208288	0.0197331	0.101836	0.492607
9.65628e-36	0.478853	0.667	0.278	3.23852e-31	3	RFC2	0.389	0.145353	0.175682	0.171215	0.447168	0.14293	0.151529	0.15649	0.469192	0.200508	0.136177	0.170483	0.132371	0.12469	0.1523	0.143254	0.140838	0.142279	0.15126	0.13207	0.14837	0.456281
1.14776e-35	0.662477	0.699	0.31	3.84936e-31	3	AP001347.1	0.389	0.160643	0.166395	0.159495	0.647444	0.178669	0.215845	0.180447	0.74531	0.288742	0.187181	0.177394	0.627387	0.316591	0.288757	0.230208	0.353108	0.16328	0.17456	0.278297	0.205396	1.01013
1.4785e-35	0.57397	0.697	0.277	4.95858e-31	3	MTHFD1	0.42	0.129593	0.1474	0.17146	0.522676	0.133508	0.180599	0.209136	0.407574	0.290828	0.130214	0.148994	0.154418	0.188214	0.176402	0.190329	0.1592	0.171961	0.158659	0.174187	0.141758	0.478813
1.79325e-35	0.362377	0.497	0.143	6.01421e-31	3	CIT	0.354	0.0227365	0.0692219	0.0317004	0.342992	0.0392717	0.0637445	0.0266329	0.824783	0.0581489	0.0270824	0.0324164	1.28983	0.0292016	0.0510695	0.0839276	0.324292	0.04727	0.042876	0.0261002	0.0578597	0.712594
1.89497e-35	0.57241	0.696	0.32	6.35536e-31	3	RAD18	0.376	0.191604	0.203717	0.187166	0.545359	0.175646	0.240171	0.181565	0.681577	0.21885	0.192145	0.163771	0.509194	0.180746	0.230513	0.219212	0.191815	0.196088	0.231709	0.148061	0.207764	0.691342
4.47755e-35	0.334602	0.391	0.085	1.50168e-30	3	TCF19	0.306	0.0198983	0.03033	0.0300545	0.228751	0.023917	0.0391285	0.0309088	0.258692	0.0349444	0.0285097	0.0405132	0.108136	0.0152364	0.0194667	0.0419008	0.035004	0.0427873	0.0363097	0.0351416	0.0428733	0.21688
5.10293e-35	0.338728	0.581	0.247	1.71142e-30	3	CENPW	0.334	0.0859287	0.108235	0.114877	0.380735	0.105302	0.0938158	0.0783396	0.604464	0.0982406	0.11194	0.130468	0.867913	0.0600122	0.0925991	0.161324	0.611447	0.0620941	0.088263	0.131189	0.216826	0.503656
8.10241e-35	0.475754	0.885	0.633	2.71739e-30	3	TMPO	0.252	0.440978	0.439894	0.499763	0.965092	0.418912	0.51875	0.57777	1.52295	0.656483	0.458539	0.439608	1.75468	0.571691	0.426372	0.481736	1.08544	0.569955	0.473372	0.513301	0.505982	1.34102
1.13555e-34	0.629679	0.96	0.779	3.80841e-30	3	PKM	0.181	0.663513	0.657602	0.747888	1.23354	0.643199	0.734788	0.791327	1.34273	1.04916	0.668487	0.701689	0.988673	0.970165	0.939116	0.916409	1.05647	0.582256	0.732304	0.842665	0.62135	1.44271
1.97397e-34	0.282079	0.335	0.068	6.62029e-30	3	RAD54L	0.267	0.00832751	0.0128733	0.00654619	0.169061	0.00945636	0.0197098	0.00723614	0.322712	0.0276204	0.0177807	0.0235637	0.152262	0.0111333	0.00862711	0.0382875	0.0295751	0.0126628	0.0097031	0.0182729	0.0422819	0.29193
1.14056e-33	0.545465	0.862	0.594	3.82521e-29	3	SLF1	0.268	0.578393	0.40484	0.521215	0.929905	0.521783	0.631615	0.542676	0.891531	0.54166	0.527763	0.24464	0.615983	0.379749	0.297863	0.303332	0.44961	0.442786	0.626664	0.257374	0.332818	0.852498
1.94519e-33	0.285371	0.481	0.149	6.52379e-29	3	NCAPG	0.332	0.0487986	0.0412083	0.0213487	0.35281	0.0325201	0.0395604	0.0250205	1.14066	0.0309653	0.0235579	0.0449059	1.52527	0.0251081	0.0363095	0.0986313	0.499941	0.040402	0.0224958	0.021018	0.0950987	0.756234
2.45581e-33	0.22454	0.383	0.113	8.23628e-29	3	SGO1	0.27	0.0104328	0.0141815	0.0151188	0.216824	0.02434	0.0225681	0.0181962	0.458903	0.029578	0.0119616	0.0268169	0.909329	0.0130404	0.0152901	0.0508586	0.415238	0.0149563	0.0182142	0.0266603	0.0846494	0.436033
2.69056e-33	0.455487	0.652	0.272	9.02361e-29	3	NUDT1	0.38	0.0990763	0.149863	0.16212	0.432401	0.119335	0.129967	0.128849	0.547487	0.190776	0.110529	0.112703	0.407042	0.140015	0.140653	0.18269	0.37527	0.0930242	0.106454	0.156324	0.16606	0.515469
3.05298e-33	0.612222	0.816	0.511	1.02391e-28	3	HNRNPAB	0.305	0.292916	0.418202	0.3519	0.811967	0.308207	0.316095	0.401068	0.885269	0.559482	0.287362	0.409575	0.561651	0.537656	0.473316	0.551289	0.759622	0.294452	0.253411	0.444953	0.699962	1.12682
3.09966e-33	0.350642	0.386	0.09	1.03956e-28	3	ESCO2	0.296	0.0100032	0.013982	0.00789624	0.26713	0.0142983	0.0179518	0.0144796	0.723635	0.0165867	0.00721649	0.0225555	0.48845	0.0155171	0.0133755	0.0516982	0.0575149	0.0148279	0.012456	0.0110133	0.0470231	0.490587
3.4169e-33	0.554214	0.708	0.314	1.14596e-28	3	POLD3	0.394	0.184408	0.143148	0.188797	0.526674	0.185526	0.226568	0.202583	0.677515	0.204769	0.180293	0.155454	0.305784	0.166746	0.188151	0.190934	0.148605	0.236113	0.180917	0.159577	0.185644	0.572763
3.57212e-33	0.631235	0.964	0.835	1.19802e-28	3	ENO1	0.129	0.776521	0.88131	1.00903	1.43236	0.746476	0.807237	1.02641	1.44092	1.38313	0.805833	0.962523	1.00321	1.2104	1.1489	1.20665	1.20071	0.735015	0.844419	1.19966	1.21828	1.61344
4.0801e-33	0.378497	0.454	0.11	1.36838e-28	3	MCM8	0.344	0.0317476	0.0299837	0.0370691	0.301806	0.0467039	0.0449323	0.0350842	0.343009	0.0677432	0.0277103	0.0578425	0.204499	0.0612052	0.0398598	0.0476211	0.049993	0.032946	0.0415756	0.0366814	0.0340282	0.375683
4.64541e-33	0.481142	0.601	0.243	1.55798e-28	3	AC011447.3	0.358	0.150344	0.103826	0.128952	0.459151	0.122764	0.116986	0.136773	0.506522	0.167881	0.10965	0.102852	0.413583	0.125208	0.113123	0.119933	0.228551	0.0811191	0.157439	0.153642	0.157433	0.617953
7.32227e-33	0.23583	0.305	0.063	2.45574e-28	3	ORC1	0.242	0.0101053	0.0184709	0.0225387	0.154271	0.0084561	0.0166378	0.0237137	0.212935	0.0378258	0.00722564	0.0119249	0.0896	0.0168009	0.0105	0.0393233	0.021167	0.0188936	0.0136769	0.0168554	0.020584	0.220899
9.19625e-33	0.481398	0.94	0.804	3.08424e-28	3	CBX5	0.136	0.763155	0.710715	0.777239	1.20272	0.759773	0.857782	0.804141	1.382	0.956141	0.755705	0.763049	1.33203	0.856292	0.715052	0.77388	1.08117	0.890712	0.720804	0.916262	0.681776	1.42415
1.24419e-32	0.559257	0.759	0.407	4.17275e-28	3	NSD2	0.352	0.24692	0.264285	0.230071	0.684808	0.211775	0.298865	0.32178	1.05211	0.367106	0.19855	0.224823	0.996448	0.385062	0.348056	0.348325	0.450776	0.339349	0.251944	0.225492	0.408243	1.0706
1.44804e-32	0.480244	0.746	0.416	4.85645e-28	3	TFDP1	0.33	0.23172	0.220185	0.279223	0.616377	0.262989	0.262542	0.294461	0.613845	0.33378	0.218997	0.264879	0.348517	0.299729	0.260512	0.268848	0.276184	0.247845	0.218896	0.181907	0.302504	0.631976
2.17242e-32	0.382334	0.748	0.38	7.28585e-28	3	KIF20B	0.368	0.254529	0.211308	0.242296	0.678077	0.272296	0.287133	0.219796	1.08549	0.215988	0.291383	0.197503	1.70003	0.16869	0.150221	0.27578	0.887187	0.189041	0.281939	0.141171	0.185113	0.826893
2.42989e-32	0.304714	0.374	0.083	8.14936e-28	3	TEDC2	0.291	0.0221688	0.0209208	0.0271426	0.199966	0.0186719	0.0346087	0.0235777	0.215365	0.0543419	0.0379969	0.0394598	0.0727648	0.0536546	0.0262373	0.0504864	0.0303481	0.0136973	0.0291725	0.0362373	0.0377772	0.207989
2.8684e-32	0.535819	0.643	0.279	9.62005e-28	3	LINC01572	0.364	0.155564	0.125295	0.152664	0.600088	0.175083	0.254209	0.15855	0.93884	0.208961	0.162972	0.177471	1.5323	0.225823	0.193506	0.206891	0.321845	0.187394	0.208	0.164631	0.270954	0.941287
4.96522e-32	0.373234	0.522	0.204	1.66524e-27	3	XYLB	0.318	0.141035	0.0948686	0.133002	0.358176	0.12085	0.152609	0.168357	0.284845	0.180502	0.113298	0.0996086	0.0719366	0.0933638	0.0713205	0.0947632	0.0971975	0.161897	0.163102	0.0946708	0.0511451	0.337433
1.01644e-31	0.361954	0.549	0.215	3.40893e-27	3	CENPQ	0.334	0.120086	0.0993701	0.118028	0.345844	0.0955983	0.150462	0.100338	0.418359	0.115542	0.111396	0.11059	0.281663	0.10381	0.127029	0.108432	0.134756	0.0938155	0.149898	0.0930838	0.101177	0.356561
1.29071e-31	0.365545	0.54	0.188	4.32877e-27	3	CIP2A	0.352	0.0777774	0.0776451	0.0662607	0.357792	0.0703802	0.0576768	0.0676405	0.639538	0.0835297	0.0803611	0.0601131	0.895321	0.063561	0.0683647	0.104834	0.351009	0.0975737	0.0782761	0.0668968	0.134139	0.507284
1.72235e-31	0.306853	0.398	0.107	5.7764e-27	3	ZNF492	0.291	0.0345367	0.0191763	0.0350798	0.22565	0.0209974	0.0673521	0.0474774	0.277742	0.0687645	0.0360702	0.0344035	0.293419	0.0380057	0.0198817	0.0490039	0.106689	0.0459458	0.0460776	0.0286336	0.0492106	0.341382
2.23814e-31	0.476692	0.714	0.367	7.50627e-27	3	RPA2	0.347	0.189674	0.186693	0.244808	0.527977	0.223373	0.260859	0.19246	0.533438	0.255431	0.185611	0.229234	0.252118	0.257244	0.268346	0.220293	0.29325	0.245789	0.169597	0.277419	0.269751	0.573102
2.38292e-31	0.291693	0.35	0.088	7.99184e-27	3	ZNF367	0.262	0.0248028	0.0229649	0.0299347	0.198535	0.014777	0.0496717	0.0225879	0.37315	0.0314551	0.0209425	0.0413688	0.119773	0.0421218	0.0451513	0.0482331	0.0543638	0.0472091	0.038127	0.0434741	0.115371	0.268688
5.80859e-31	0.391771	0.536	0.204	1.94809e-26	3	C1orf112	0.332	0.105729	0.0821077	0.0938525	0.348833	0.11111	0.141204	0.0882327	0.49003	0.117249	0.113051	0.0720708	0.478797	0.0776296	0.100201	0.0969837	0.108169	0.0987556	0.128433	0.0851137	0.0696832	0.46935
6.45353e-31	0.420651	0.729	0.372	2.16438e-26	3	DTYMK	0.357	0.190324	0.154106	0.203376	0.531425	0.203191	0.193604	0.185173	0.798178	0.233806	0.154545	0.213696	1.02326	0.209486	0.187566	0.244889	0.852669	0.148339	0.185272	0.227483	0.276449	0.713592
7.7753e-31	0.385073	0.783	0.529	2.60768e-26	3	SSRP1	0.254	0.354477	0.328983	0.338241	0.627593	0.315466	0.364511	0.400008	0.821894	0.576135	0.302864	0.325161	0.535039	0.426457	0.339306	0.447995	0.530608	0.291699	0.296243	0.329415	0.386405	0.816604
1.30091e-30	0.473352	0.946	0.823	4.36298e-26	3	PSIP1	0.123	0.865996	0.765333	0.867111	1.21932	0.847391	0.942249	0.928114	1.43761	1.00701	0.738785	0.561052	1.3274	0.941774	0.728727	0.799867	1.15583	1.00023	0.817763	0.635063	0.76043	1.39213
2.97719e-30	0.303675	0.372	0.074	9.98491e-26	3	PAQR4	0.298	0.00989972	0.014948	0.0217142	0.165506	0.0119702	0.0471634	0.0249339	0.179539	0.0646977	0.010878	0.036567	0.0283903	0.153175	0.101806	0.0525431	0.0229409	0.0215687	0.0307485	0.0337409	0.0216113	0.283544
6.33775e-30	0.445404	0.55	0.2	2.12555e-25	3	TMEM106C	0.35	0.05013	0.0644011	0.0655153	0.356352	0.0648287	0.0870397	0.0462114	0.578222	0.105629	0.0643058	0.190778	0.264082	0.13816	0.142234	0.261678	0.140647	0.135656	0.0510039	0.117961	0.515812	0.548086
6.39637e-30	0.504534	0.697	0.378	2.14521e-25	3	CASP8AP2	0.319	0.27011	0.192234	0.198897	0.567205	0.224295	0.279299	0.259766	0.529351	0.2642	0.253853	0.19699	0.24886	0.265074	0.259656	0.277113	0.259464	0.260912	0.274559	0.170069	0.231832	0.658088
7.9122e-30	0.560702	0.829	0.428	2.65359e-25	3	CKS1B	0.401	0.243411	0.264649	0.255214	0.751658	0.239382	0.228243	0.216532	1.0927	0.291197	0.260885	0.283902	1.41277	0.190292	0.257814	0.287426	0.839026	0.264341	0.186591	0.21165	0.334345	0.763729
8.15227e-30	0.326264	0.419	0.108	2.73411e-25	3	GINS4	0.311	0.0296152	0.0454833	0.0330237	0.224395	0.0351719	0.0307163	0.022719	0.292084	0.06124	0.0381351	0.0501478	0.181749	0.032764	0.0237704	0.0527074	0.0776443	0.0320188	0.0380583	0.0340017	0.0521626	0.335893
1.08976e-29	0.276909	0.33	0.056	3.65485e-25	3	PKMYT1	0.274	0.00391149	0.016474	0.00328466	0.159722	0.00723213	0.00931203	0.00352989	0.281104	0.0173526	0.00199984	0.0102559	0.134405	0.0145898	0.0121536	0.0230814	0.0341015	0.00790484	0.00563611	0.0124368	0.0186283	0.303153
1.42611e-29	0.205312	0.275	0.068	4.7829e-25	3	RIBC2	0.207	0.0285879	0.0194263	0.0188477	0.147905	0.0149408	0.0436645	0.0351856	0.196659	0.0466597	0.0121135	0.0180155	0.0908976	0.0247463	0.00517814	0.0218733	0.0104142	0.0188887	0.0203874	0.0189874	0.0221802	0.206436
2.28158e-29	0.455803	0.913	0.756	7.65196e-25	3	HNRNPF	0.157	0.559579	0.724556	0.678508	1.00377	0.597831	0.634629	0.677761	1.09509	0.833524	0.619044	0.713418	0.738863	0.737107	0.722526	0.790982	0.878341	0.59416	0.540062	0.739119	0.842973	1.16851
4.56299e-29	0.195715	0.523	0.246	1.53034e-24	3	KIF22	0.277	0.0900867	0.0904723	0.107989	0.318911	0.0698224	0.125393	0.0871076	0.771137	0.143256	0.0793162	0.110464	1.1362	0.120867	0.127882	0.160625	0.549297	0.101072	0.109365	0.127894	0.201692	0.550993
5.58166e-29	0.567263	0.956	0.766	1.87198e-24	3	TMSB15A	0.19	0.688604	0.796928	0.941674	1.33693	0.664207	0.731288	0.864559	1.57985	0.993553	0.698061	0.649941	1.44448	1.04588	0.752625	0.652871	1.51509	0.440468	0.627571	0.835263	0.373895	1.52117
5.8929e-29	0.388333	0.548	0.214	1.97636e-24	3	DDX11	0.334	0.101727	0.0831688	0.137848	0.359936	0.094319	0.140275	0.160068	0.35502	0.142316	0.12053	0.0642937	0.21681	0.0919929	0.0623584	0.0826215	0.0815252	0.149558	0.167132	0.0528276	0.0760943	0.365951
5.94118e-29	0.560009	0.728	0.389	1.99255e-24	3	RTTN	0.339	0.342824	0.223356	0.257988	0.687288	0.322419	0.356593	0.274058	0.737088	0.288643	0.273752	0.196292	0.623993	0.249252	0.237781	0.191045	0.201402	0.320077	0.291269	0.241294	0.144004	0.790254
7.09114e-29	0.506696	0.837	0.556	2.37823e-24	3	PAICS	0.281	0.315281	0.397393	0.444933	0.796701	0.328087	0.379373	0.491071	0.774621	0.660108	0.355816	0.33611	0.447277	0.526977	0.348812	0.398286	0.553488	0.365631	0.390815	0.393273	0.410977	0.93664
8.26198e-29	0.574989	0.926	0.713	2.7709e-24	3	SIVA1	0.213	0.514559	0.504136	0.644204	0.996106	0.586631	0.558355	0.544763	1.178	0.59983	0.524154	0.623862	0.808916	0.553716	0.603707	0.598328	0.74208	0.565454	0.494458	0.625592	0.714718	0.974983
1.35102e-28	0.383078	0.511	0.187	4.53106e-24	3	FBLN7	0.324	0.117838	0.0811283	0.133682	0.31948	0.0951743	0.0419199	0.119988	0.362575	0.128514	0.10645	0.0875455	0.199933	0.0498337	0.0367217	0.0527455	0.0799917	0.0299223	0.128145	0.038781	0.0106799	0.284679
1.45252e-28	0.330696	0.54	0.206	4.87146e-24	3	PARPBP	0.334	0.0388387	0.0487942	0.0497695	0.376381	0.0798054	0.121647	0.0585754	0.625166	0.0938645	0.0497874	0.0548701	1.03454	0.243301	0.24023	0.0969709	0.4973	0.182782	0.0546009	0.0718285	0.10328	0.750665
1.81407e-28	0.458094	0.62	0.274	6.08404e-24	3	UNG	0.346	0.188923	0.152008	0.191363	0.414246	0.175384	0.156399	0.208562	0.204788	0.207383	0.153496	0.13612	0.08319	0.143905	0.113029	0.147691	0.168192	0.128419	0.179709	0.156946	0.208892	0.319794
2.37257e-28	0.454163	0.943	0.791	7.95712e-24	3	H2AFY	0.152	0.688463	0.674764	0.736098	1.11646	0.700617	0.702298	0.760734	1.27698	0.788262	0.731475	0.687895	0.982429	0.832626	0.699942	0.749566	1.01611	0.681973	0.710234	0.680895	0.882829	1.29719
6.97583e-28	0.193149	0.252	0.054	2.33955e-23	3	DDIAS	0.198	0.0084838	0.0111033	0.00649945	0.113174	0.00944974	0.0140428	0.00840896	0.190937	0.022346	0.00187688	0.0175319	0.135446	0.012725	0.0161113	0.0233614	0.0561588	0.0152515	0.00396374	0.0179848	0.0238502	0.216833
9.15554e-28	0.257773	0.354	0.105	3.07058e-23	3	RAD54B	0.249	0.0318956	0.03864	0.0391358	0.212885	0.048603	0.0486357	0.0430008	0.187037	0.0385943	0.0275986	0.0345264	0.218892	0.0297694	0.0257161	0.0499344	0.0762123	0.0339925	0.04044	0.0387562	0.026246	0.257034
9.62162e-28	0.477995	0.895	0.705	3.2269e-23	3	LSM3	0.19	0.514803	0.598549	0.666885	0.908755	0.570767	0.529255	0.559298	1.03327	0.67095	0.579893	0.601244	0.882345	0.512126	0.504244	0.629169	1.00666	0.415317	0.43441	0.569691	0.701411	0.916797
1.31557e-27	0.116654	0.379	0.138	4.41217e-23	3	NUF2	0.241	0.0324817	0.01997	0.0217521	0.244408	0.0390464	0.0322521	0.0252766	0.805809	0.0337038	0.0303748	0.053263	1.44698	0.029671	0.0392035	0.0728207	0.681994	0.0242241	0.0464916	0.0400901	0.0967788	0.536438
1.82467e-27	0.267224	0.794	0.488	6.11959e-23	3	SMC4	0.306	0.291884	0.451925	0.351953	0.818246	0.2941	0.344617	0.373192	1.60822	0.393379	0.311183	0.314272	2.24623	0.335735	0.251922	0.448171	1.21401	0.245662	0.307969	0.269722	0.413832	1.25834
2.43885e-27	0.441182	0.665	0.329	8.17941e-23	3	GGCT	0.336	0.156767	0.179713	0.243253	0.491124	0.187343	0.212542	0.201261	0.451405	0.279482	0.152922	0.157326	0.198382	0.236447	0.187361	0.239018	0.228891	0.160637	0.133579	0.307274	0.295647	0.457398
2.55307e-27	0.407021	0.806	0.485	8.56249e-23	3	MIS18BP1	0.321	0.387596	0.322398	0.294601	0.830371	0.321532	0.372051	0.395006	1.36597	0.400855	0.382083	0.326719	1.86811	0.387265	0.326441	0.324987	0.859885	0.323013	0.393531	0.235123	0.448714	1.14276
2.73767e-27	0.261625	0.408	0.16	9.18161e-23	3	TTF2	0.248	0.0771918	0.0539898	0.0534394	0.256967	0.0531846	0.085422	0.0835154	0.32412	0.0923634	0.0565725	0.0576444	0.38407	0.0754675	0.0569638	0.0786696	0.150506	0.0532013	0.0825924	0.0557923	0.107504	0.381497
2.8681e-27	0.303668	0.39	0.093	9.61904e-23	3	CHAF1B	0.297	0.0281099	0.0390543	0.0538159	0.232181	0.0194534	0.0472622	0.0482198	0.208466	0.0644723	0.028862	0.037847	0.0388278	0.0334117	0.0153998	0.0593628	0.0295018	0.0358513	0.0444568	0.0454393	0.0431714	0.270995
3.02723e-27	0.402497	0.929	0.781	1.01527e-22	3	ANAPC11	0.148	0.665402	0.654348	0.781402	1.03278	0.682754	0.651008	0.651779	1.20529	0.781	0.710722	0.777216	1.12574	0.69671	0.695488	0.844335	1.11799	0.568	0.56303	0.717986	0.789459	1.06105
3.45159e-27	0.366374	0.531	0.22	1.15759e-22	3	FIGNL1	0.311	0.138199	0.0975858	0.114165	0.314273	0.108933	0.166662	0.140731	0.297593	0.10413	0.135129	0.0996046	0.162608	0.0867754	0.0966746	0.103858	0.0835829	0.163168	0.130128	0.0852339	0.0729422	0.315558
3.56603e-27	0.436326	0.682	0.365	1.19598e-22	3	DERA	0.317	0.265832	0.160925	0.236965	0.548165	0.247562	0.309659	0.272779	0.517422	0.252109	0.22222	0.179274	0.153482	0.26529	0.307258	0.238558	0.172985	0.275859	0.257826	0.3278	0.268871	0.594093
3.67487e-27	0.480315	0.852	0.589	1.23248e-22	3	UQCC2	0.263	0.407307	0.442368	0.496617	0.791073	0.344472	0.348863	0.4913	0.85776	0.587993	0.439531	0.477816	0.639095	0.497315	0.396808	0.411083	0.636322	0.318634	0.34823	0.51589	0.615433	0.7831
3.90328e-27	0.429413	0.615	0.259	1.30908e-22	3	CDK2	0.356	0.124523	0.186665	0.154309	0.429192	0.129608	0.140732	0.137319	0.486043	0.161427	0.179532	0.155361	0.212158	0.104071	0.0918407	0.196283	0.152785	0.132794	0.154847	0.114595	0.130586	0.415597
[truncated: 16,294 more rows]

## Sheet: 5.DEGs_in_Fibroblast_clusters
p_val	avg_log2FC	pct.1	pct.2	p_val_adj	cluster	gene	cluster10	cluster9	cluster4	cluster5	cluster16
[truncated: 2,043 more rows]

## Sheet: 6.DEGs_in_neuronal_clusters
p_val	avg_log2FC	pct.1	pct.2	p_val_adj	cluster	gene	Dpct	cluster0	cluster1	cluster2	cluster3	cluster4	cluster5	cluster6	cluster7
[truncated: 4,622 more rows]

[truncated: 25 more sheets: 7.DEGs_in_epithelial_clusters, 8.96_basaloid_genes, 9.DEGs _in_NE_clusters, 10.DEGs_in_immune_clusters, 11.DEGs_in_endothelial_clusters, 12.DEGs_in_arterial_clusters, 13.Extended_Data_Fig.2, 14.Extended_Data_Fig.3, 15.Extended_Data_Fig.4, 16.Extended_Data_Fig.5, 17.Extended_Data_Fig.6, 18.Fig.5, 19.Extended_Data_Fig.7, 20.Extended_Data_Fig.8, 21.Extended_Data_Fig.9, 22.Suppl_Note_Fig.1, 23.Suppl_Note_Fig.2, 24.Ext_Fig9I_ciliated_GOs, 25.Ext_Fig9J_cl4_vs_cl0_GOs, 26.Ext_Fig9O_NE2_vs_NE1_GOs …]
